# Supplementary material for: Base-promoted direct amidation of esters: beyond the current scope and practical applications
Source: RSC Adv. 2022 Jul 15;12(32):20555–62. doi: 10.1039/d2ra03524c (PMC9284525; doi:10.1039/d2ra03524c)
Supplement: RA-012-D2RA03524C-s002 [file RA-012-D2RA03524C-s002.cif]

# Electronic Supplementary Material (ESI) for RSC Advances.
# This journal is © The Royal Society of Chemistry 2022

####################################################################### 
# 
# This file contains crystal structure data downloaded from the 
# Cambridge Structural Database (CSD) hosted by the Cambridge 
# Crystallographic Data Centre (CCDC).
# 
# Full information about CCDC data access policies and citation 
# guidelines are available at http://www.ccdc.cam.ac.uk/access/V1 
# 
# Audit and citation data items may have been added by the CCDC. 
# Please retain this information to preserve the provenance of 
# this file and to allow appropriate attribution of the data. 
# 
#######################################################################

data_79_HCl
_database_code_depnum_ccdc_archive 'CCDC 2127766'
loop_
_audit_author_name
_audit_author_address
'Kari Rissanen'
;University of Jyvaskyla
Finland
;
_audit_update_record             
;
2022-02-03 deposited with the CCDC.	2022-07-10 downloaded from the CCDC.
;
_audit_creation_date             2020-09-08
_audit_creation_method           
;
Olex2 1.2
(compiled 2018.05.29 svn.r3508 for OlexSys, GUI svn.r5506)
;
_shelxl_version_number           2014/6
_chemical_name_common            ?
_chemical_name_systematic        ?
_chemical_formula_moiety         'C15 H17 N2 O, Cl'
_chemical_formula_sum            'C15 H17 Cl N2 O'
_chemical_formula_weight         276.75
_chemical_melting_point          ?
loop_
_atom_type_symbol
_atom_type_description
_atom_type_scat_dispersion_real
_atom_type_scat_dispersion_imag
_atom_type_scat_source
C C 0.0033 0.0016 'International Tables Vol C Tables 4.2.6.8 and 6.1.1.4'
H H 0.0000 0.0000 'International Tables Vol C Tables 4.2.6.8 and 6.1.1.4'
Cl Cl 0.1484 0.1585 'International Tables Vol C Tables 4.2.6.8 and 6.1.1.4'
N N 0.0061 0.0033 'International Tables Vol C Tables 4.2.6.8 and 6.1.1.4'
O O 0.0106 0.0060 'International Tables Vol C Tables 4.2.6.8 and 6.1.1.4'

_shelx_space_group_comment       
;
The symmetry employed for this shelxl refinement is uniquely defined
by the following loop, which should always be used as a source of
symmetry information in preference to the above space-group names.
They are only intended as comments.
;
_space_group_crystal_system      monoclinic
_space_group_IT_number           14
_space_group_name_H-M_alt        'P 1 21/n 1'
_space_group_name_Hall           '-P 2yn'
loop_
_space_group_symop_operation_xyz
'x, y, z'
'-x+1/2, y+1/2, -z+1/2'
'-x, -y, -z'
'x-1/2, -y-1/2, z-1/2'

_cell_length_a                   4.8798(3)
_cell_length_b                   17.8602(9)
_cell_length_c                   15.7045(8)
_cell_angle_alpha                90
_cell_angle_beta                 90.206(3)
_cell_angle_gamma                90
_cell_volume                     1368.70(13)
_cell_formula_units_Z            4
_cell_measurement_reflns_used    3237
_cell_measurement_temperature    170
_cell_measurement_theta_max      27.878
_cell_measurement_theta_min      0.407
_shelx_estimated_absorpt_T_max   0.989
_shelx_estimated_absorpt_T_min   0.942
_exptl_absorpt_coefficient_mu    0.273
_exptl_absorpt_correction_T_max  0.7457
_exptl_absorpt_correction_T_min  0.6069
_exptl_absorpt_correction_type   multi-scan
_exptl_absorpt_process_details   
'SADABS-2012/1 (Bruker,2012) was used for absorption correction. wR2(int) was 0.0916 before and 0.0792 after correction. The Ratio of minimum to maximum transmission is 0.8139. The \l/2 correction factor is 0.0015.'
_exptl_absorpt_special_details   ?
_exptl_crystal_colour            colourless
_exptl_crystal_colour_primary    colourless
_exptl_crystal_density_diffrn    1.343
_exptl_crystal_density_meas      .
_exptl_crystal_density_method    ?
_exptl_crystal_description       needle
_exptl_crystal_F_000             584
_exptl_crystal_size_max          0.22
_exptl_crystal_size_mid          0.06
_exptl_crystal_size_min          0.04
_exptl_transmission_factor_max   ?
_exptl_transmission_factor_min   ?
_diffrn_reflns_av_R_equivalents  0.0877
_diffrn_reflns_av_unetI/netI     0.1030
_diffrn_reflns_Laue_measured_fraction_full 0.999
_diffrn_reflns_Laue_measured_fraction_max 0.999
_diffrn_reflns_limit_h_max       5
_diffrn_reflns_limit_h_min       -5
_diffrn_reflns_limit_k_max       21
_diffrn_reflns_limit_k_min       -21
_diffrn_reflns_limit_l_max       18
_diffrn_reflns_limit_l_min       -18
_diffrn_reflns_number            9378
_diffrn_reflns_point_group_measured_fraction_full 0.999
_diffrn_reflns_point_group_measured_fraction_max 0.999
_diffrn_reflns_theta_full        25.242
_diffrn_reflns_theta_max         25.334
_diffrn_reflns_theta_min         1.727
_diffrn_ambient_temperature      170
_diffrn_detector_area_resol_mean ?
_diffrn_measured_fraction_theta_full 0.999
_diffrn_measured_fraction_theta_max 0.999
_diffrn_measurement_device_type  'Bruker APEX-II CCD'
_diffrn_measurement_method       '\w scans'
_diffrn_radiation_monochromator  graphite
_diffrn_radiation_type           MoK\a
_diffrn_radiation_wavelength     0.71073
_diffrn_source                   ?
_diffrn_standards_number         0
_reflns_Friedel_coverage         0.000
_reflns_Friedel_fraction_full    .
_reflns_Friedel_fraction_max     .
_reflns_number_gt                1526
_reflns_number_total             2490
_reflns_special_details          
;
 Reflections were merged by SHELXL according to the crystal
 class for the calculation of statistics and refinement.
 
 _reflns_Friedel_fraction is defined as the number of unique
 Friedel pairs measured divided by the number that would be
 possible theoretically, ignoring centric projections and
 systematic absences.
;
_reflns_threshold_expression     'I > 2\s(I)'
_computing_data_collection       'COLLECT (Nonius, 2001).'
_computing_cell_refinement       'DENZO/SCALEPACK (Otwinowski & Minor, 1997)'
_computing_data_reduction        'DENZO/SCALEPACK (Otwinowski & Minor, 1997)'
_computing_molecular_graphics    'Olex2 (Dolomanov et al., 2009)'
_computing_publication_material  'Olex2 (Dolomanov et al., 2009)'
_computing_structure_refinement  'ShelXL (Sheldrick, 2015)'
_computing_structure_solution    'ShelXT (Sheldrick, 2015)'
_refine_diff_density_max         0.302
_refine_diff_density_min         -0.300
_refine_diff_density_rms         0.069
_refine_ls_extinction_coef       .
_refine_ls_extinction_method     none
_refine_ls_goodness_of_fit_ref   1.027
_refine_ls_hydrogen_treatment    mixed
_refine_ls_matrix_type           full
_refine_ls_number_parameters     177
_refine_ls_number_reflns         2490
_refine_ls_number_restraints     0
_refine_ls_R_factor_all          0.1287
_refine_ls_R_factor_gt           0.0712
_refine_ls_restrained_S_all      1.027
_refine_ls_shift/su_max          0.000
_refine_ls_shift/su_mean         0.000
_refine_ls_structure_factor_coef Fsqd
_refine_ls_weighting_details     
'w=1/[\s^2^(Fo^2^)+(0.0367P)^2^+2.3299P] where P=(Fo^2^+2Fc^2^)/3'
_refine_ls_weighting_scheme      calc
_refine_ls_wR_factor_gt          0.1286
_refine_ls_wR_factor_ref         0.1510
_refine_special_details          ?
_olex2_refinement_description    
;
1. Fixed Uiso
 At 1.2 times of:
  All C(H) groups, All C(H,H) groups, All N(H) groups, All N(H,H,H) groups
 At 1.5 times of:
  All C(H,H,H) groups
2.a Secondary CH2 refined with riding coordinates:
 C16(H16A,H16B)
2.b Aromatic/amide H refined with riding coordinates:
 C2(H2), C4(H4), C5(H5), C6(H6), C11(H11), C12(H12), C14(H14), C15(H15)
2.c Idealised Me refined as rotating group:
 N17(H17A,H17B,H17C), C18(H18A,H18B,H18C)
;
_atom_sites_solution_hydrogens   mixed
_atom_sites_solution_primary     dual
_atom_sites_solution_secondary   ?
loop_
_atom_site_label
_atom_site_type_symbol
_atom_site_fract_x
_atom_site_fract_y
_atom_site_fract_z
_atom_site_U_iso_or_equiv
_atom_site_adp_type
_atom_site_occupancy
_atom_site_site_symmetry_order
_atom_site_calc_flag
_atom_site_refinement_flags_posn
_atom_site_refinement_flags_adp
_atom_site_refinement_flags_occupancy
_atom_site_disorder_assembly
_atom_site_disorder_group
C1 C -0.2853(8) 0.5301(2) 0.2495(2) 0.0263(10) Uani 1 1 d . . . . .
C2 C -0.4086(8) 0.4815(2) 0.1924(2) 0.0283(10) Uani 1 1 d . . . . .
H2 H -0.3569 0.4302 0.1931 0.034 Uiso 1 1 calc R . . . .
C3 C -0.6049(9) 0.5050(2) 0.1341(3) 0.0329(10) Uani 1 1 d . . . . .
C4 C -0.6774(9) 0.5805(2) 0.1337(3) 0.0387(12) Uani 1 1 d . . . . .
H4 H -0.8114 0.5980 0.0945 0.046 Uiso 1 1 calc R . . . .
C5 C -0.5564(10) 0.6300(2) 0.1899(3) 0.0402(12) Uani 1 1 d . . . . .
H5 H -0.6076 0.6813 0.1889 0.048 Uiso 1 1 calc R . . . .
C6 C -0.3609(9) 0.6056(2) 0.2478(3) 0.0343(11) Uani 1 1 d . . . . .
H6 H -0.2786 0.6400 0.2862 0.041 Uiso 1 1 calc R . . . .
C7 C -0.0721(8) 0.5073(2) 0.3135(3) 0.0276(10) Uani 1 1 d . . . . .
O8 O 0.0194(6) 0.55183(14) 0.36606(18) 0.0360(8) Uani 1 1 d . . . . .
N9 N 0.0134(7) 0.43488(17) 0.3099(2) 0.0261(8) Uani 1 1 d . . . . .
H9 H -0.039(8) 0.409(2) 0.270(3) 0.031 Uiso 1 1 d R . . . .
C10 C 0.2172(8) 0.4002(2) 0.3613(2) 0.0256(9) Uani 1 1 d . . . . .
C11 C 0.2901(9) 0.4250(2) 0.4417(2) 0.0290(10) Uani 1 1 d . . . . .
H11 H 0.2062 0.4684 0.4649 0.035 Uiso 1 1 calc R . . . .
C12 C 0.4866(9) 0.3862(2) 0.4888(3) 0.0315(10) Uani 1 1 d . . . . .
H12 H 0.5355 0.4037 0.5439 0.038 Uiso 1 1 calc R . . . .
C13 C 0.6115(8) 0.3230(2) 0.4570(3) 0.0269(10) Uani 1 1 d . . . . .
C14 C 0.5356(9) 0.2982(2) 0.3761(3) 0.0295(10) Uani 1 1 d . . . . .
H14 H 0.6183 0.2545 0.3530 0.035 Uiso 1 1 calc R . . . .
C15 C 0.3414(8) 0.3365(2) 0.3292(2) 0.0279(10) Uani 1 1 d . . . . .
H15 H 0.2921 0.3190 0.2742 0.034 Uiso 1 1 calc R . . . .
C16 C 0.8325(9) 0.2793(2) 0.5035(3) 0.0328(11) Uani 1 1 d . . . . .
H16A H 0.7956 0.2251 0.4970 0.039 Uiso 1 1 calc R . . . .
H16B H 1.0117 0.2900 0.4767 0.039 Uiso 1 1 calc R . . . .
N17 N 0.8505(7) 0.29737(18) 0.5955(2) 0.0330(9) Uani 1 1 d . . . . .
H17A H 0.8725 0.3476 0.6022 0.040 Uiso 1 1 calc GR . . . .
H17B H 0.9961 0.2730 0.6190 0.040 Uiso 1 1 calc GR . . . .
H17C H 0.6938 0.2826 0.6219 0.040 Uiso 1 1 calc GR . . . .
C18 C -0.7329(10) 0.4500(2) 0.0733(3) 0.0441(13) Uani 1 1 d . . . . .
H18A H -0.6223 0.4043 0.0717 0.066 Uiso 1 1 calc GR . . . .
H18B H -0.7412 0.4721 0.0162 0.066 Uiso 1 1 calc GR . . . .
H18C H -0.9187 0.4379 0.0923 0.066 Uiso 1 1 calc GR . . . .
Cl19 Cl 0.3473(2) 0.20703(6) 0.66062(7) 0.0370(3) Uani 1 1 d . . . . .

loop_
_atom_site_aniso_label
_atom_site_aniso_U_11
_atom_site_aniso_U_22
_atom_site_aniso_U_33
_atom_site_aniso_U_23
_atom_site_aniso_U_13
_atom_site_aniso_U_12
C1 0.027(3) 0.023(2) 0.029(2) 0.0017(18) -0.0001(18) 0.0001(18)
C2 0.029(3) 0.027(2) 0.029(2) 0.0031(18) -0.002(2) 0.0022(18)
C3 0.032(3) 0.035(2) 0.032(2) 0.008(2) 0.000(2) 0.000(2)
C4 0.034(3) 0.042(3) 0.040(3) 0.009(2) -0.010(2) 0.003(2)
C5 0.044(3) 0.029(2) 0.048(3) 0.004(2) -0.008(2) 0.007(2)
C6 0.037(3) 0.027(2) 0.038(3) -0.0030(19) -0.007(2) 0.004(2)
C7 0.031(3) 0.023(2) 0.028(2) 0.0041(18) -0.002(2) 0.0026(18)
O8 0.046(2) 0.0266(15) 0.0351(17) -0.0043(13) -0.0144(15) -0.0003(14)
N9 0.028(2) 0.0237(18) 0.0264(19) -0.0038(15) -0.0066(16) -0.0010(15)
C10 0.024(2) 0.022(2) 0.030(2) 0.0022(18) -0.0053(18) -0.0001(17)
C11 0.034(3) 0.024(2) 0.028(2) -0.0057(18) -0.0036(19) 0.0086(19)
C12 0.033(3) 0.032(2) 0.029(2) -0.0056(19) -0.009(2) 0.004(2)
C13 0.023(2) 0.026(2) 0.031(2) 0.0043(18) -0.0038(19) -0.0019(18)
C14 0.032(3) 0.022(2) 0.034(2) -0.0024(19) 0.003(2) 0.0055(19)
C15 0.031(3) 0.028(2) 0.024(2) -0.0042(18) -0.0034(19) -0.0013(19)
C16 0.033(3) 0.032(2) 0.033(2) 0.0023(19) -0.006(2) 0.002(2)
N17 0.029(2) 0.0310(18) 0.039(2) 0.0060(17) -0.0087(16) 0.0029(16)
C18 0.045(3) 0.043(3) 0.044(3) 0.004(2) -0.018(2) -0.003(2)
Cl19 0.0352(7) 0.0313(5) 0.0445(7) 0.0067(5) -0.0049(5) 0.0021(5)

_geom_special_details            
;
 All esds (except the esd in the dihedral angle between two l.s. planes)
 are estimated using the full covariance matrix.  The cell esds are taken
 into account individually in the estimation of esds in distances, angles
 and torsion angles; correlations between esds in cell parameters are only
 used when they are defined by crystal symmetry.  An approximate (isotropic)
 treatment of cell esds is used for estimating esds involving l.s. planes.
;
loop_
_geom_bond_atom_site_label_1
_geom_bond_atom_site_label_2
_geom_bond_distance
_geom_bond_site_symmetry_2
_geom_bond_publ_flag
C1 C2 1.384(5) . ?
C1 C6 1.397(5) . ?
C1 C7 1.501(5) . ?
C2 H2 0.9500 . ?
C2 C3 1.387(5) . ?
C3 C4 1.394(6) . ?
C3 C18 1.504(6) . ?
C4 H4 0.9500 . ?
C4 C5 1.380(6) . ?
C5 H5 0.9500 . ?
C5 C6 1.386(6) . ?
C6 H6 0.9500 . ?
C7 O8 1.229(4) . ?
C7 N9 1.360(5) . ?
N9 H9 0.82(4) . ?
N9 C10 1.421(5) . ?
C10 C11 1.383(5) . ?
C10 C15 1.385(5) . ?
C11 H11 0.9500 . ?
C11 C12 1.393(5) . ?
C12 H12 0.9500 . ?
C12 C13 1.378(5) . ?
C13 C14 1.394(5) . ?
C13 C16 1.516(5) . ?
C14 H14 0.9500 . ?
C14 C15 1.379(5) . ?
C15 H15 0.9500 . ?
C16 H16A 0.9900 . ?
C16 H16B 0.9900 . ?
C16 N17 1.483(5) . ?
N17 H17A 0.9100 . ?
N17 H17B 0.9100 . ?
N17 H17C 0.9100 . ?
C18 H18A 0.9800 . ?
C18 H18B 0.9800 . ?
C18 H18C 0.9800 . ?

loop_
_geom_angle_atom_site_label_1
_geom_angle_atom_site_label_2
_geom_angle_atom_site_label_3
_geom_angle
_geom_angle_site_symmetry_1
_geom_angle_site_symmetry_3
_geom_angle_publ_flag
C2 C1 C6 118.6(4) . . ?
C2 C1 C7 124.2(3) . . ?
C6 C1 C7 117.2(3) . . ?
C1 C2 H2 118.8 . . ?
C1 C2 C3 122.3(4) . . ?
C3 C2 H2 118.8 . . ?
C2 C3 C4 118.0(4) . . ?
C2 C3 C18 120.4(4) . . ?
C4 C3 C18 121.6(4) . . ?
C3 C4 H4 119.7 . . ?
C5 C4 C3 120.6(4) . . ?
C5 C4 H4 119.7 . . ?
C4 C5 H5 119.7 . . ?
C4 C5 C6 120.7(4) . . ?
C6 C5 H5 119.7 . . ?
C1 C6 H6 120.1 . . ?
C5 C6 C1 119.8(4) . . ?
C5 C6 H6 120.1 . . ?
O8 C7 C1 121.5(3) . . ?
O8 C7 N9 122.2(3) . . ?
N9 C7 C1 116.2(3) . . ?
C7 N9 H9 119(3) . . ?
C7 N9 C10 127.2(3) . . ?
C10 N9 H9 114(3) . . ?
C11 C10 N9 123.9(3) . . ?
C11 C10 C15 118.9(3) . . ?
C15 C10 N9 117.2(3) . . ?
C10 C11 H11 120.0 . . ?
C10 C11 C12 120.0(4) . . ?
C12 C11 H11 120.0 . . ?
C11 C12 H12 119.3 . . ?
C13 C12 C11 121.3(4) . . ?
C13 C12 H12 119.3 . . ?
C12 C13 C14 118.3(4) . . ?
C12 C13 C16 124.2(4) . . ?
C14 C13 C16 117.5(4) . . ?
C13 C14 H14 119.7 . . ?
C15 C14 C13 120.5(4) . . ?
C15 C14 H14 119.7 . . ?
C10 C15 H15 119.5 . . ?
C14 C15 C10 121.0(4) . . ?
C14 C15 H15 119.5 . . ?
C13 C16 H16A 108.9 . . ?
C13 C16 H16B 108.9 . . ?
H16A C16 H16B 107.7 . . ?
N17 C16 C13 113.4(3) . . ?
N17 C16 H16A 108.9 . . ?
N17 C16 H16B 108.9 . . ?
C16 N17 H17A 109.5 . . ?
C16 N17 H17B 109.5 . . ?
C16 N17 H17C 109.5 . . ?
H17A N17 H17B 109.5 . . ?
H17A N17 H17C 109.5 . . ?
H17B N17 H17C 109.5 . . ?
C3 C18 H18A 109.5 . . ?
C3 C18 H18B 109.5 . . ?
C3 C18 H18C 109.5 . . ?
H18A C18 H18B 109.5 . . ?
H18A C18 H18C 109.5 . . ?
H18B C18 H18C 109.5 . . ?

_shelx_res_file                  
;
TITL ohd113-1-cd195_a.res in P2(1)/n
REM Old TITL OHD113-1-CD195 in P2(1)/n
REM SHELXT solution in P2(1)/n
REM R1 0.187, Rweak 0.037, Alpha 0.043, Orientation as input
REM Formula found by SHELXT: C15 N2 O Cl
CELL 0.71073 4.8798 17.8602 15.7045 90 90.206 90
ZERR 4 0.0003 0.0009 0.0008 0 0.003 0
LATT 1
SYMM 0.5-X,0.5+Y,0.5-Z
SFAC C H Cl N O
UNIT 60 68 4 8 4

L.S. 4 0 0
PLAN  20
SIZE 0.04 0.06 0.22
TEMP -103.15
BOND $H
list 4
fmap 2 53
acta
SHEL 50 0.83
REM <olex2.extras>
REM <HklSrc "%.\\OHD113-1-CD195.hkl">
REM </olex2.extras>

WGHT    0.036700    2.329900
FVAR       0.57301
C1    1   -0.285293    0.530114    0.249466    11.00000    0.02657    0.02316 =
         0.02902    0.00168   -0.00007    0.00007
C2    1   -0.408574    0.481498    0.192363    11.00000    0.02891    0.02688 =
         0.02901    0.00307   -0.00188    0.00224
AFIX  43
H2    2   -0.356940    0.430215    0.193104    11.00000   -1.20000
AFIX   0
C3    1   -0.604873    0.505001    0.134085    11.00000    0.03176    0.03507 =
         0.03192    0.00782    0.00031   -0.00036
C4    1   -0.677445    0.580498    0.133733    11.00000    0.03361    0.04245 =
         0.03998    0.00874   -0.01015    0.00272
AFIX  43
H4    2   -0.811398    0.598041    0.094483    11.00000   -1.20000
AFIX   0
C5    1   -0.556371    0.629955    0.189908    11.00000    0.04357    0.02891 =
         0.04793    0.00428   -0.00805    0.00720
AFIX  43
H5    2   -0.607555    0.681267    0.188888    11.00000   -1.20000
AFIX   0
C6    1   -0.360915    0.605552    0.247787    11.00000    0.03717    0.02732 =
         0.03831   -0.00302   -0.00699    0.00383
AFIX  43
H6    2   -0.278573    0.640005    0.286211    11.00000   -1.20000
AFIX   0
C7    1   -0.072064    0.507282    0.313516    11.00000    0.03129    0.02322 =
         0.02836    0.00408   -0.00233    0.00258
O8    5    0.019406    0.551833    0.366057    11.00000    0.04622    0.02658 =
         0.03515   -0.00427   -0.01436   -0.00033
N9    4    0.013408    0.434884    0.309877    11.00000    0.02807    0.02370 =
         0.02644   -0.00383   -0.00664   -0.00096
H9    2   -0.039003    0.408774    0.270416    11.00000   -1.20000
C10   1    0.217193    0.400249    0.361332    11.00000    0.02446    0.02206 =
         0.03019    0.00225   -0.00531   -0.00008
C11   1    0.290127    0.424984    0.441724    11.00000    0.03409    0.02444 =
         0.02838   -0.00566   -0.00355    0.00858
AFIX  43
H11   2    0.206181    0.468416    0.464851    11.00000   -1.20000
AFIX   0
C12   1    0.486611    0.386232    0.488781    11.00000    0.03331    0.03201 =
         0.02909   -0.00565   -0.00940    0.00445
AFIX  43
H12   2    0.535526    0.403745    0.543896    11.00000   -1.20000
AFIX   0
C13   1    0.611528    0.322964    0.456969    11.00000    0.02305    0.02604 =
         0.03148    0.00432   -0.00380   -0.00193
C14   1    0.535626    0.298187    0.376081    11.00000    0.03231    0.02235 =
         0.03382   -0.00237    0.00254    0.00552
AFIX  43
H14   2    0.618319    0.254547    0.353023    11.00000   -1.20000
AFIX   0
C15   1    0.341421    0.336523    0.329248    11.00000    0.03150    0.02841 =
         0.02391   -0.00423   -0.00344   -0.00131
AFIX  43
H15   2    0.292143    0.318965    0.274183    11.00000   -1.20000
AFIX   0
C16   1    0.832541    0.279314    0.503497    11.00000    0.03307    0.03245 =
         0.03271    0.00234   -0.00614    0.00217
AFIX  23
H16A  2    0.795580    0.225112    0.496957    11.00000   -1.20000
H16B  2    1.011652    0.289959    0.476679    11.00000   -1.20000
AFIX   0
N17   4    0.850476    0.297368    0.595542    11.00000    0.02918    0.03102 =
         0.03863    0.00600   -0.00870    0.00294
AFIX 137
H17A  2    0.872496    0.347622    0.602225    11.00000   -1.20000
H17B  2    0.996133    0.273001    0.618971    11.00000   -1.20000
H17C  2    0.693802    0.282555    0.621898    11.00000   -1.20000
AFIX   0
C18   1   -0.732935    0.450038    0.073287    11.00000    0.04493    0.04347 =
         0.04373    0.00365   -0.01776   -0.00327
AFIX 137
H18A  2   -0.622331    0.404264    0.071672    11.00000   -1.50000
H18B  2   -0.741225    0.472143    0.016221    11.00000   -1.50000
H18C  2   -0.918703    0.437889    0.092347    11.00000   -1.50000
AFIX   0

CL19  3    0.347318    0.207033    0.660623    11.00000    0.03518    0.03132 =
         0.04448    0.00674   -0.00493    0.00212
HKLF 4

REM  ohd113-1-cd195_a.res in P2(1)/n
REM R1 =  0.0712 for    1526 Fo > 4sig(Fo)  and  0.1287 for all    2490 data
REM    177 parameters refined using      0 restraints

END

WGHT      0.0368      2.3329

REM Highest difference peak  0.302,  deepest hole -0.300,  1-sigma level  0.069
Q1    1   0.2784  0.2614  0.6400  11.00000  0.05    0.30
Q2    1  -0.6707  0.4787  0.1021  11.00000  0.05    0.28
Q3    1  -0.7609  0.3630  0.1004  11.00000  0.05    0.28
Q4    1   0.3676  0.2451  0.5976  11.00000  0.05    0.28
Q5    1  -0.6398  0.4267  0.0023  11.00000  0.05    0.26
Q6    1  -0.9510  0.4788  0.0634  11.00000  0.05    0.26
Q7    1  -0.5630  0.4255  0.0283  11.00000  0.05    0.25
Q8    1  -0.8177  0.4154  0.1059  11.00000  0.05    0.25
Q9    1   0.2476  0.1846  0.5336  11.00000  0.05    0.25
Q10   1  -0.4013  0.3591  0.0072  11.00000  0.05    0.25
Q11   1  -0.2836  0.6787  0.1840  11.00000  0.05    0.23
Q12   1  -0.0293  0.4010  0.4375  11.00000  0.05    0.23
Q13   1   0.8813  0.1817  0.6430  11.00000  0.05    0.23
Q14   1   0.1460  0.2145  0.7207  11.00000  0.05    0.23
Q15   1  -0.5260  0.4934  0.1615  11.00000  0.05    0.22
Q16   1   0.4671  0.1597  0.6778  11.00000  0.05    0.22
Q17   1   0.2060  0.2629  0.2635  11.00000  0.05    0.22
Q18   1   0.6393  0.2804  0.6797  11.00000  0.05    0.22
Q19   1  -0.6581  0.5984  0.1828  11.00000  0.05    0.22
Q20   1   0.6712  0.2360  0.6413  11.00000  0.05    0.21
;
_shelx_res_checksum              23587
_olex2_submission_special_instructions 'No special instructions were received'
####################################################################### 
# 
# This file contains crystal structure data downloaded from the 
# Cambridge Structural Database (CSD) hosted by the Cambridge 
# Crystallographic Data Centre (CCDC).
# 
# Full information about CCDC data access policies and citation 
# guidelines are available at http://www.ccdc.cam.ac.uk/access/V1 
# 
# Audit and citation data items may have been added by the CCDC. 
# Please retain this information to preserve the provenance of 
# this file and to allow appropriate attribution of the data. 
# 
#######################################################################

data_84
_database_code_depnum_ccdc_archive 'CCDC 2127765'
loop_
_audit_author_name
_audit_author_address
'Kari Rissanen'
;University of Jyvaskyla
Finland
;
_audit_update_record             
;
2022-02-03 deposited with the CCDC.	2022-07-10 downloaded from the CCDC.
;
_audit_creation_date             2020-09-18
_audit_creation_method           
;
Olex2 1.2
(compiled 2018.05.29 svn.r3508 for OlexSys, GUI svn.r5506)
;
_shelxl_version_number           2014/6
_chemical_name_common            ?
_chemical_name_systematic        ?
_chemical_formula_moiety         'C21 H19 N3 O'
_chemical_formula_sum            'C21 H19 N3 O'
_chemical_formula_weight         329.39
_chemical_melting_point          ?
loop_
_atom_type_symbol
_atom_type_description
_atom_type_scat_dispersion_real
_atom_type_scat_dispersion_imag
_atom_type_scat_source
C C 0.0181 0.0091 'International Tables Vol C Tables 4.2.6.8 and 6.1.1.4'
H H 0.0000 0.0000 'International Tables Vol C Tables 4.2.6.8 and 6.1.1.4'
N N 0.0311 0.0180 'International Tables Vol C Tables 4.2.6.8 and 6.1.1.4'
O O 0.0492 0.0322 'International Tables Vol C Tables 4.2.6.8 and 6.1.1.4'

_shelx_space_group_comment       
;
The symmetry employed for this shelxl refinement is uniquely defined
by the following loop, which should always be used as a source of
symmetry information in preference to the above space-group names.
They are only intended as comments.
;
_space_group_crystal_system      monoclinic
_space_group_IT_number           14
_space_group_name_H-M_alt        'P 1 21/c 1'
_space_group_name_Hall           '-P 2ybc'
loop_
_space_group_symop_operation_xyz
'x, y, z'
'-x, y+1/2, -z+1/2'
'-x, -y, -z'
'x, -y-1/2, z-1/2'

_cell_length_a                   8.7084(3)
_cell_length_b                   10.2040(5)
_cell_length_c                   19.0448(7)
_cell_angle_alpha                90
_cell_angle_beta                 92.691(4)
_cell_angle_gamma                90
_cell_volume                     1690.46(12)
_cell_formula_units_Z            4
_cell_measurement_reflns_used    2300
_cell_measurement_temperature    120.01(10)
_cell_measurement_theta_max      76.0290
_cell_measurement_theta_min      4.6420
_shelx_estimated_absorpt_T_max   ?
_shelx_estimated_absorpt_T_min   ?
_exptl_absorpt_coefficient_mu    0.644
_exptl_absorpt_correction_T_max  1.000
_exptl_absorpt_correction_T_min  0.579
_exptl_absorpt_correction_type   gaussian
_exptl_absorpt_process_details   
;
CrysAlisPro 1.171.39.43c (Rigaku Oxford Diffraction, 2018)
Numerical absorption correction based on gaussian integration over
			a multifaceted crystal model
Empirical absorption correction using spherical harmonics,
 implemented in SCALE3 ABSPACK scaling algorithm.
;
_exptl_absorpt_special_details   ?
_exptl_crystal_colour            colourless
_exptl_crystal_colour_primary    colourless
_exptl_crystal_density_diffrn    1.294
_exptl_crystal_density_meas      ?
_exptl_crystal_density_method    ?
_exptl_crystal_description       plate
_exptl_crystal_F_000             696
loop_
_exptl_crystal_face_index_h
_exptl_crystal_face_index_k
_exptl_crystal_face_index_l
_exptl_crystal_face_perp_dist
3 -4 7 0.0185
-3 4 -7 0.0095
-4 -5 -2 0.1285
4 3 -8 0.0908
1 -2 -12 0.0890
-1 1 12 0.0917
-3 -1 10 0.1180
4 4 -2 0.1234
-1 2 12 0.0959
4 -5 -1 0.0633
-3 3 9 0.0886
-5 1 -5 0.0778
6 -1 0 0.0784
5 -1 6 0.0767

_exptl_crystal_size_max          0.28
_exptl_crystal_size_mid          0.192
_exptl_crystal_size_min          0.028
loop_
_exptl_oxdiff_crystal_face_indexfrac_h
_exptl_oxdiff_crystal_face_indexfrac_k
_exptl_oxdiff_crystal_face_indexfrac_l
_exptl_oxdiff_crystal_face_x
_exptl_oxdiff_crystal_face_y
_exptl_oxdiff_crystal_face_z
2.9946 -3.9821 6.9855 -0.0434 0.9386 0.3282
-2.9946 3.9821 -6.9855 0.0434 -0.9386 -0.3282
-3.9873 -5.0029 -2.0046 1.0340 0.0747 -0.1802
3.9891 3.0032 -7.9992 -0.8042 -0.0899 -0.6536
0.9995 -1.9976 -12.0053 0.1015 0.0458 -1.0198
-0.9989 0.9994 12.0030 -0.0045 0.0656 0.9898
-2.9928 -1.0033 10.0019 0.4676 0.0234 0.8373
3.9881 4.0034 -1.9974 -0.9227 -0.0585 -0.1593
-0.9995 1.9976 12.0053 -0.1015 -0.0458 1.0198
3.9932 -4.9801 -1.0178 -0.0532 0.9682 -0.3520
-2.9950 2.9892 9.0111 0.0831 -0.4462 0.8799
-4.9881 0.9825 -4.9891 0.5982 -0.7741 -0.2012
5.9860 -0.9813 -0.0122 -0.7157 0.7637 -0.2169
4.9881 -0.9822 5.9891 -0.6017 0.7979 0.2786

_exptl_transmission_factor_max   ?
_exptl_transmission_factor_min   ?
_diffrn_reflns_av_R_equivalents  0.0285
_diffrn_reflns_av_unetI/netI     0.0408
_diffrn_reflns_Laue_measured_fraction_full 0.995
_diffrn_reflns_Laue_measured_fraction_max 0.968
_diffrn_reflns_limit_h_max       9
_diffrn_reflns_limit_h_min       -10
_diffrn_reflns_limit_k_max       11
_diffrn_reflns_limit_k_min       -12
_diffrn_reflns_limit_l_max       23
_diffrn_reflns_limit_l_min       -15
_diffrn_reflns_number            6340
_diffrn_reflns_point_group_measured_fraction_full 0.995
_diffrn_reflns_point_group_measured_fraction_max 0.968
_diffrn_reflns_theta_full        67.684
_diffrn_reflns_theta_max         76.683
_diffrn_reflns_theta_min         4.649
_diffrn_ambient_environment      N~2~
_diffrn_ambient_temperature      120.01(10)
_diffrn_detector                 'CCD plate'
_diffrn_detector_area_resol_mean 5.1977
_diffrn_detector_type            Atlas
_diffrn_measured_fraction_theta_full 0.995
_diffrn_measured_fraction_theta_max 0.968
_diffrn_measurement_details      
;
List of Runs (angles in degrees, time in seconds):

  # Type    Start    End  Width  t~exp~   \w     \q     \k     \f   Frames
#--------------------------------------------------------------------------
  1  \w   -115.00 -17.00   1.00    2.50    --  -41.40 -37.00 150.00   98
  2  \w      1.00  62.00   1.00    2.50    --   41.40 -99.00  30.00   61
  3  \w     19.00  72.00   1.00    2.50    --   41.40 -99.00-180.00   53
  4  \w    116.00 176.00   1.00   10.00    --  112.00  61.00 120.00   60
  5  \w     31.00 105.00   1.00   10.00    --  112.00 -94.00  60.00   74
  6  \w     40.00 104.00   1.00   10.00    --  112.00-111.00  30.00   64
  7  \w    108.00 169.00   1.00   10.00    --  112.00 111.00 150.00   61
  8  \w     52.00 141.00   1.00   10.00    --  112.00 -61.00  90.00   89
  9  \w     85.00 175.00   1.00   10.00    --  112.00  30.00 -90.00   90
;
_diffrn_measurement_device       'four-circle diffractometer'
_diffrn_measurement_device_type  'SuperNova, Dual, Cu at home/near, Atlas'
_diffrn_measurement_method       '\w scans'
_diffrn_orient_matrix_type       
'CrysAlisPro convention (1999,Acta A55,543-557)'
_diffrn_orient_matrix_UB_11      -0.1355132000
_diffrn_orient_matrix_UB_12      -0.0972464000
_diffrn_orient_matrix_UB_13      -0.0035554000
_diffrn_orient_matrix_UB_21      0.1093368000
_diffrn_orient_matrix_UB_22      -0.1116290000
_diffrn_orient_matrix_UB_23      0.0238582000
_diffrn_orient_matrix_UB_31      -0.0311755000
_diffrn_orient_matrix_UB_32      0.0298646000
_diffrn_orient_matrix_UB_33      0.0773777000
_diffrn_radiation_monochromator  mirror
_diffrn_radiation_probe          x-ray
_diffrn_radiation_type           CuK\a
_diffrn_radiation_wavelength     1.54184
_diffrn_source                   'micro-focus sealed X-ray tube'
_diffrn_source_type              'SuperNova (Cu) X-ray Source'
_reflns_Friedel_coverage         0.000
_reflns_Friedel_fraction_full    .
_reflns_Friedel_fraction_max     .
_reflns_number_gt                2754
_reflns_number_total             3428
_reflns_odcompleteness_completeness 98.84
_reflns_odcompleteness_iscentric 1
_reflns_odcompleteness_theta     71.98
_reflns_special_details          
;
 Reflections were merged by SHELXL according to the crystal
 class for the calculation of statistics and refinement.
 
 _reflns_Friedel_fraction is defined as the number of unique
 Friedel pairs measured divided by the number that would be
 possible theoretically, ignoring centric projections and
 systematic absences.
;
_reflns_threshold_expression     'I > 2\s(I)'
_computing_cell_refinement       'CrysAlisPro 1.171.39.43c (Rigaku OD, 2018)'
_computing_data_collection       'CrysAlisPro 1.171.39.43c (Rigaku OD, 2018)'
_computing_data_reduction        'CrysAlisPro 1.171.39.43c (Rigaku OD, 2018)'
_computing_molecular_graphics    'Olex2 (Dolomanov et al., 2009)'
_computing_publication_material  'Olex2 (Dolomanov et al., 2009)'
_computing_structure_refinement  'ShelXL (Sheldrick, 2015)'
_computing_structure_solution    'ShelXT (Sheldrick, 2015)'
_refine_diff_density_max         0.262
_refine_diff_density_min         -0.231
_refine_diff_density_rms         0.044
_refine_ls_extinction_coef       .
_refine_ls_extinction_method     none
_refine_ls_goodness_of_fit_ref   1.028
_refine_ls_hydrogen_treatment    mixed
_refine_ls_matrix_type           full
_refine_ls_number_parameters     233
_refine_ls_number_reflns         3428
_refine_ls_number_restraints     0
_refine_ls_R_factor_all          0.0562
_refine_ls_R_factor_gt           0.0431
_refine_ls_restrained_S_all      1.028
_refine_ls_shift/su_max          0.000
_refine_ls_shift/su_mean         0.000
_refine_ls_structure_factor_coef Fsqd
_refine_ls_weighting_details     
'w=1/[\s^2^(Fo^2^)+(0.0564P)^2^+0.3244P] where P=(Fo^2^+2Fc^2^)/3'
_refine_ls_weighting_scheme      calc
_refine_ls_wR_factor_gt          0.1071
_refine_ls_wR_factor_ref         0.1178
_refine_special_details          ?
_olex2_refinement_description    
;
1. Fixed Uiso
 At 1.2 times of:
  All C(H) groups, All N(H) groups
 At 1.5 times of:
  All C(H,H,H) groups
2.a Aromatic/amide H refined with riding coordinates:
 C2(H2), C4(H4), C5(H5), C6(H6), C13(H13), C14(H14), C15(H15), C16(H16),
 C17(H17), C20(H20), C21(H21), C22(H22), C23(H23), C24(H24)
2.b Idealised Me refined as rotating group:
 C25(H25A,H25B,H25C)
;
_atom_sites_solution_hydrogens   mixed
_atom_sites_solution_primary     dual
_atom_sites_solution_secondary   ?
loop_
_atom_site_label
_atom_site_type_symbol
_atom_site_fract_x
_atom_site_fract_y
_atom_site_fract_z
_atom_site_U_iso_or_equiv
_atom_site_adp_type
_atom_site_occupancy
_atom_site_site_symmetry_order
_atom_site_calc_flag
_atom_site_refinement_flags_posn
_atom_site_refinement_flags_adp
_atom_site_refinement_flags_occupancy
_atom_site_disorder_assembly
_atom_site_disorder_group
C1 C 0.21349(16) 0.83145(15) 0.24347(7) 0.0229(3) Uani 1 1 d . . . . .
C2 C 0.10738(17) 0.81295(15) 0.18713(7) 0.0235(3) Uani 1 1 d . . . . .
H2 H 0.0792 0.7283 0.1737 0.028 Uiso 1 1 calc R . . . .
C3 C 0.04284(18) 0.91989(16) 0.15062(7) 0.0257(3) Uani 1 1 d . . . . .
C4 C 0.08904(19) 1.04563(16) 0.17137(8) 0.0287(3) Uani 1 1 d . . . . .
H4 H 0.0484 1.1179 0.1472 0.034 Uiso 1 1 calc R . . . .
C5 C 0.1944(2) 1.06466(16) 0.22731(8) 0.0303(3) Uani 1 1 d . . . . .
H5 H 0.2237 1.1492 0.2403 0.036 Uiso 1 1 calc R . . . .
C6 C 0.25627(18) 0.95788(15) 0.26398(8) 0.0264(3) Uani 1 1 d . . . . .
H6 H 0.3258 0.9707 0.3019 0.032 Uiso 1 1 calc R . . . .
C7 C 0.28117(16) 0.72014(15) 0.28567(7) 0.0228(3) Uani 1 1 d . . . . .
O8 O 0.31821(13) 0.73234(11) 0.34823(5) 0.0277(2) Uani 1 1 d . . . . .
N9 N 0.29796(15) 0.60591(12) 0.24905(6) 0.0238(3) Uani 1 1 d . . . . .
H9 H 0.271(2) 0.6110(19) 0.2042(10) 0.029 Uiso 1 1 d R . . . .
C10 C 0.35561(16) 0.48308(15) 0.27256(7) 0.0230(3) Uani 1 1 d . . . . .
N11 N 0.34755(15) 0.37994(12) 0.23389(6) 0.0242(3) Uani 1 1 d . . . . .
C12 C 0.25947(18) 0.37956(14) 0.16942(7) 0.0232(3) Uani 1 1 d . . . . .
C13 C 0.10505(18) 0.41594(15) 0.16454(7) 0.0248(3) Uani 1 1 d . . . . .
H13 H 0.0586 0.4475 0.2041 0.030 Uiso 1 1 calc R . . . .
C14 C 0.01947(19) 0.40558(16) 0.10112(8) 0.0288(3) Uani 1 1 d . . . . .
H14 H -0.0834 0.4305 0.0986 0.035 Uiso 1 1 calc R . . . .
C15 C 0.0873(2) 0.35816(17) 0.04156(8) 0.0302(3) Uani 1 1 d . . . . .
H15 H 0.0305 0.3517 -0.0009 0.036 Uiso 1 1 calc R . . . .
C16 C 0.2408(2) 0.32044(16) 0.04611(8) 0.0291(3) Uani 1 1 d . . . . .
H16 H 0.2867 0.2885 0.0065 0.035 Uiso 1 1 calc R . . . .
C17 C 0.32656(18) 0.33006(15) 0.10944(8) 0.0254(3) Uani 1 1 d . . . . .
H17 H 0.4288 0.3035 0.1120 0.031 Uiso 1 1 calc R . . . .
N18 N 0.42783(15) 0.48711(13) 0.33766(6) 0.0250(3) Uani 1 1 d . . . . .
H18 H 0.429(2) 0.567(2) 0.3558(10) 0.030 Uiso 1 1 d R . . . .
C19 C 0.49541(17) 0.38367(15) 0.37709(7) 0.0235(3) Uani 1 1 d . . . . .
C20 C 0.59558(19) 0.41828(17) 0.43357(8) 0.0292(3) Uani 1 1 d . . . . .
H20 H 0.6173 0.5062 0.4424 0.035 Uiso 1 1 calc R . . . .
C21 C 0.6628(2) 0.32264(19) 0.47652(8) 0.0342(4) Uani 1 1 d . . . . .
H21 H 0.7285 0.3470 0.5142 0.041 Uiso 1 1 calc R . . . .
C22 C 0.6331(2) 0.19099(18) 0.46396(8) 0.0334(4) Uani 1 1 d . . . . .
H22 H 0.6791 0.1269 0.4926 0.040 Uiso 1 1 calc R . . . .
C23 C 0.5337(2) 0.15665(17) 0.40811(8) 0.0307(3) Uani 1 1 d . . . . .
H23 H 0.5127 0.0686 0.3995 0.037 Uiso 1 1 calc R . . . .
C24 C 0.46467(19) 0.25137(16) 0.36459(8) 0.0287(3) Uani 1 1 d . . . . .
H24 H 0.3982 0.2265 0.3273 0.034 Uiso 1 1 calc R . . . .
C25 C -0.0714(2) 0.89961(18) 0.09007(8) 0.0332(4) Uani 1 1 d . . . . .
H25A H -0.0178 0.8894 0.0475 0.050 Uiso 1 1 calc GR . . . .
H25B H -0.1385 0.9741 0.0859 0.050 Uiso 1 1 calc GR . . . .
H25C H -0.1308 0.8223 0.0981 0.050 Uiso 1 1 calc GR . . . .

loop_
_atom_site_aniso_label
_atom_site_aniso_U_11
_atom_site_aniso_U_22
_atom_site_aniso_U_33
_atom_site_aniso_U_23
_atom_site_aniso_U_13
_atom_site_aniso_U_12
C1 0.0210(7) 0.0252(7) 0.0228(7) 0.0010(5) 0.0029(5) 0.0001(5)
C2 0.0238(7) 0.0237(7) 0.0233(7) -0.0019(5) 0.0028(5) 0.0001(5)
C3 0.0249(7) 0.0305(8) 0.0220(7) 0.0005(5) 0.0030(5) 0.0019(6)
C4 0.0307(8) 0.0269(8) 0.0286(7) 0.0063(6) 0.0022(6) 0.0030(6)
C5 0.0328(8) 0.0234(8) 0.0348(8) 0.0001(6) 0.0026(6) -0.0035(6)
C6 0.0245(7) 0.0276(8) 0.0269(7) 0.0000(6) 0.0001(5) -0.0024(6)
C7 0.0197(7) 0.0241(7) 0.0247(7) 0.0002(5) 0.0022(5) -0.0019(5)
O8 0.0309(6) 0.0276(5) 0.0242(5) -0.0011(4) -0.0020(4) 0.0030(4)
N9 0.0271(6) 0.0236(6) 0.0206(6) 0.0011(5) -0.0009(5) 0.0014(5)
C10 0.0210(7) 0.0249(7) 0.0233(7) 0.0018(5) 0.0015(5) 0.0001(5)
N11 0.0247(6) 0.0240(6) 0.0235(6) 0.0004(5) -0.0025(5) 0.0015(5)
C12 0.0262(7) 0.0201(7) 0.0231(7) 0.0024(5) -0.0010(5) -0.0025(5)
C13 0.0253(7) 0.0257(7) 0.0235(7) 0.0002(5) 0.0021(5) -0.0005(6)
C14 0.0252(7) 0.0300(8) 0.0309(8) 0.0015(6) -0.0020(6) 0.0005(6)
C15 0.0335(8) 0.0326(8) 0.0238(7) 0.0006(6) -0.0056(6) -0.0005(6)
C16 0.0326(8) 0.0306(8) 0.0244(7) -0.0022(6) 0.0025(6) -0.0008(6)
C17 0.0238(7) 0.0254(7) 0.0270(7) -0.0017(5) 0.0007(6) -0.0008(6)
N18 0.0276(6) 0.0239(6) 0.0231(6) -0.0012(5) -0.0022(5) 0.0025(5)
C19 0.0211(7) 0.0302(8) 0.0194(6) 0.0009(5) 0.0022(5) 0.0039(6)
C20 0.0297(8) 0.0325(8) 0.0251(7) -0.0016(6) -0.0009(6) 0.0016(6)
C21 0.0319(8) 0.0447(10) 0.0256(7) 0.0007(6) -0.0048(6) 0.0031(7)
C22 0.0319(8) 0.0408(9) 0.0275(7) 0.0082(7) 0.0013(6) 0.0098(7)
C23 0.0349(8) 0.0295(8) 0.0280(7) 0.0011(6) 0.0040(6) 0.0064(7)
C24 0.0309(8) 0.0296(8) 0.0255(7) -0.0007(6) -0.0004(6) 0.0036(6)
C25 0.0359(9) 0.0358(9) 0.0276(7) 0.0015(6) -0.0041(6) 0.0053(7)

_geom_special_details            
;
 All esds (except the esd in the dihedral angle between two l.s. planes)
 are estimated using the full covariance matrix.  The cell esds are taken
 into account individually in the estimation of esds in distances, angles
 and torsion angles; correlations between esds in cell parameters are only
 used when they are defined by crystal symmetry.  An approximate (isotropic)
 treatment of cell esds is used for estimating esds involving l.s. planes.
;
loop_
_geom_bond_atom_site_label_1
_geom_bond_atom_site_label_2
_geom_bond_distance
_geom_bond_site_symmetry_2
_geom_bond_publ_flag
C1 C2 1.396(2) . ?
C1 C6 1.394(2) . ?
C1 C7 1.496(2) . ?
C2 H2 0.9300 . ?
C2 C3 1.398(2) . ?
C3 C4 1.396(2) . ?
C3 C25 1.501(2) . ?
C4 H4 0.9300 . ?
C4 C5 1.386(2) . ?
C5 H5 0.9300 . ?
C5 C6 1.389(2) . ?
C6 H6 0.9300 . ?
C7 O8 1.2259(18) . ?
C7 N9 1.3696(19) . ?
N9 H9 0.877(19) . ?
N9 C10 1.4151(19) . ?
C10 N11 1.285(2) . ?
C10 N18 1.3642(19) . ?
N11 C12 1.4169(18) . ?
C12 C13 1.394(2) . ?
C12 C17 1.401(2) . ?
C13 H13 0.9300 . ?
C13 C14 1.393(2) . ?
C14 H14 0.9300 . ?
C14 C15 1.390(2) . ?
C15 H15 0.9300 . ?
C15 C16 1.390(2) . ?
C16 H16 0.9300 . ?
C16 C17 1.392(2) . ?
C17 H17 0.9300 . ?
N18 H18 0.88(2) . ?
N18 C19 1.4082(19) . ?
C19 C20 1.398(2) . ?
C19 C24 1.395(2) . ?
C20 H20 0.9300 . ?
C20 C21 1.385(2) . ?
C21 H21 0.9300 . ?
C21 C22 1.387(3) . ?
C22 H22 0.9300 . ?
C22 C23 1.384(2) . ?
C23 H23 0.9300 . ?
C23 C24 1.391(2) . ?
C24 H24 0.9300 . ?
C25 H25A 0.9600 . ?
C25 H25B 0.9600 . ?
C25 H25C 0.9600 . ?

loop_
_geom_angle_atom_site_label_1
_geom_angle_atom_site_label_2
_geom_angle_atom_site_label_3
_geom_angle
_geom_angle_site_symmetry_1
_geom_angle_site_symmetry_3
_geom_angle_publ_flag
C2 C1 C7 122.69(13) . . ?
C6 C1 C2 119.96(14) . . ?
C6 C1 C7 117.31(13) . . ?
C1 C2 H2 119.6 . . ?
C1 C2 C3 120.87(14) . . ?
C3 C2 H2 119.6 . . ?
C2 C3 C25 120.72(14) . . ?
C4 C3 C2 118.22(14) . . ?
C4 C3 C25 121.05(14) . . ?
C3 C4 H4 119.4 . . ?
C5 C4 C3 121.18(14) . . ?
C5 C4 H4 119.4 . . ?
C4 C5 H5 119.9 . . ?
C4 C5 C6 120.23(15) . . ?
C6 C5 H5 119.9 . . ?
C1 C6 H6 120.2 . . ?
C5 C6 C1 119.52(14) . . ?
C5 C6 H6 120.2 . . ?
O8 C7 C1 121.59(13) . . ?
O8 C7 N9 123.49(14) . . ?
N9 C7 C1 114.92(12) . . ?
C7 N9 H9 114.6(13) . . ?
C7 N9 C10 129.60(12) . . ?
C10 N9 H9 115.8(13) . . ?
N11 C10 N9 122.36(13) . . ?
N11 C10 N18 123.80(14) . . ?
N18 C10 N9 113.73(13) . . ?
C10 N11 C12 120.79(13) . . ?
C13 C12 N11 122.57(13) . . ?
C13 C12 C17 118.65(13) . . ?
C17 C12 N11 118.55(14) . . ?
C12 C13 H13 119.6 . . ?
C14 C13 C12 120.85(14) . . ?
C14 C13 H13 119.6 . . ?
C13 C14 H14 119.9 . . ?
C15 C14 C13 120.23(15) . . ?
C15 C14 H14 119.9 . . ?
C14 C15 H15 120.3 . . ?
C14 C15 C16 119.31(14) . . ?
C16 C15 H15 120.3 . . ?
C15 C16 H16 119.7 . . ?
C15 C16 C17 120.64(14) . . ?
C17 C16 H16 119.7 . . ?
C12 C17 H17 119.8 . . ?
C16 C17 C12 120.31(14) . . ?
C16 C17 H17 119.8 . . ?
C10 N18 H18 112.3(13) . . ?
C10 N18 C19 128.71(13) . . ?
C19 N18 H18 119.0(13) . . ?
C20 C19 N18 116.81(14) . . ?
C24 C19 N18 124.23(14) . . ?
C24 C19 C20 118.93(14) . . ?
C19 C20 H20 119.8 . . ?
C21 C20 C19 120.49(16) . . ?
C21 C20 H20 119.8 . . ?
C20 C21 H21 119.7 . . ?
C20 C21 C22 120.69(16) . . ?
C22 C21 H21 119.7 . . ?
C21 C22 H22 120.6 . . ?
C23 C22 C21 118.85(15) . . ?
C23 C22 H22 120.6 . . ?
C22 C23 H23 119.4 . . ?
C22 C23 C24 121.26(16) . . ?
C24 C23 H23 119.4 . . ?
C19 C24 H24 120.1 . . ?
C23 C24 C19 119.78(15) . . ?
C23 C24 H24 120.1 . . ?
C3 C25 H25A 109.5 . . ?
C3 C25 H25B 109.5 . . ?
C3 C25 H25C 109.5 . . ?
H25A C25 H25B 109.5 . . ?
H25A C25 H25C 109.5 . . ?
H25B C25 H25C 109.5 . . ?

_shelx_res_file                  
;
TITL ohd113-2-cd068_numabs_a.res in P2(1)/c
REM Old TITL OHD113-2-CD068_auto in P2(1)/c
REM SHELXT solution in P2(1)/c
REM R1 0.110, Rweak 0.235, Alpha 0.019, Orientation as input
REM Formula found by SHELXT: C21 N3 O
CELL 1.54184 8.7084 10.204 19.0448 90 92.691 90
ZERR 4 0.0003 0.0005 0.0007 0 0.004 0
LATT 1
SYMM -X,0.5+Y,0.5-Z
SFAC C H N O
UNIT 84 76 12 4

L.S. 4 0 0
PLAN  20
BOND $H
list 4
fmap 2 53
ACTA
SHEL 50 0.79
REM <olex2.extras>
REM <HklSrc "%.\\OHD113-2-CD068_numabs.hkl">
REM </olex2.extras>

WGHT    0.056400    0.324400
FVAR       0.67901
C1    1    0.213490    0.831453    0.243466    11.00000    0.02096    0.02517 =
         0.02276    0.00103    0.00293    0.00010
C2    1    0.107384    0.812949    0.187132    11.00000    0.02384    0.02369 =
         0.02326   -0.00195    0.00277    0.00006
AFIX  43
H2    2    0.079244    0.728341    0.173706    11.00000   -1.20000
AFIX   0
C3    1    0.042843    0.919895    0.150618    11.00000    0.02488    0.03048 =
         0.02200    0.00050    0.00300    0.00192
C4    1    0.089036    1.045628    0.171372    11.00000    0.03066    0.02686 =
         0.02857    0.00625    0.00217    0.00305
AFIX  43
H4    2    0.048436    1.117907    0.147241    11.00000   -1.20000
AFIX   0
C5    1    0.194351    1.064660    0.227312    11.00000    0.03285    0.02335 =
         0.03478    0.00011    0.00258   -0.00347
AFIX  43
H5    2    0.223653    1.149201    0.240339    11.00000   -1.20000
AFIX   0
C6    1    0.256269    0.957875    0.263979    11.00000    0.02450    0.02764 =
         0.02692    0.00000    0.00012   -0.00239
AFIX  43
H6    2    0.325765    0.970677    0.301939    11.00000   -1.20000
AFIX   0
C7    1    0.281171    0.720135    0.285669    11.00000    0.01965    0.02407 =
         0.02475    0.00024    0.00220   -0.00195
O8    4    0.318208    0.732341    0.348225    11.00000    0.03087    0.02760 =
         0.02423   -0.00109   -0.00202    0.00302
N9    3    0.297964    0.605910    0.249051    11.00000    0.02709    0.02363 =
         0.02055    0.00113   -0.00086    0.00142
H9    2    0.271141    0.611038    0.204171    11.00000   -1.20000
C10   1    0.355615    0.483079    0.272563    11.00000    0.02101    0.02487 =
         0.02328    0.00179    0.00152    0.00005
N11   3    0.347547    0.379943    0.233894    11.00000    0.02472    0.02396 =
         0.02346    0.00035   -0.00247    0.00151
C12   1    0.259466    0.379555    0.169420    11.00000    0.02622    0.02012 =
         0.02310    0.00243   -0.00101   -0.00250
C13   1    0.105054    0.415939    0.164538    11.00000    0.02528    0.02574 =
         0.02346    0.00021    0.00213   -0.00047
AFIX  43
H13   2    0.058563    0.447533    0.204124    11.00000   -1.20000
AFIX   0
C14   1    0.019474    0.405584    0.101122    11.00000    0.02517    0.03003 =
         0.03090    0.00149   -0.00202    0.00049
AFIX  43
H14   2   -0.083369    0.430480    0.098627    11.00000   -1.20000
AFIX   0
C15   1    0.087277    0.358163    0.041555    11.00000    0.03350    0.03262 =
         0.02380    0.00060   -0.00562   -0.00051
AFIX  43
H15   2    0.030509    0.351737   -0.000900    11.00000   -1.20000
AFIX   0
C16   1    0.240847    0.320443    0.046111    11.00000    0.03260    0.03056 =
         0.02437   -0.00224    0.00250   -0.00082
AFIX  43
H16   2    0.286737    0.288476    0.006453    11.00000   -1.20000
AFIX   0
C17   1    0.326558    0.330061    0.109443    11.00000    0.02382    0.02541 =
         0.02704   -0.00168    0.00066   -0.00077
AFIX  43
H17   2    0.428833    0.303518    0.111972    11.00000   -1.20000
AFIX   0
N18   3    0.427829    0.487113    0.337661    11.00000    0.02764    0.02392 =
         0.02311   -0.00116   -0.00217    0.00246
H18   2    0.428934    0.566517    0.355752    11.00000   -1.20000
C19   1    0.495408    0.383672    0.377093    11.00000    0.02109    0.03021 =
         0.01936    0.00087    0.00218    0.00390
C20   1    0.595581    0.418279    0.433574    11.00000    0.02975    0.03249 =
         0.02510   -0.00160   -0.00093    0.00155
AFIX  43
H20   2    0.617262    0.506159    0.442378    11.00000   -1.20000
AFIX   0
C21   1    0.662782    0.322635    0.476523    11.00000    0.03186    0.04471 =
         0.02560    0.00068   -0.00477    0.00305
AFIX  43
H21   2    0.728505    0.346974    0.514175    11.00000   -1.20000
AFIX   0
C22   1    0.633082    0.190989    0.463964    11.00000    0.03195    0.04080 =
         0.02748    0.00818    0.00133    0.00978
AFIX  43
H22   2    0.679108    0.126876    0.492568    11.00000   -1.20000
AFIX   0
C23   1    0.533729    0.156645    0.408106    11.00000    0.03492    0.02951 =
         0.02805    0.00112    0.00399    0.00635
AFIX  43
H23   2    0.512748    0.068581    0.399505    11.00000   -1.20000
AFIX   0
C24   1    0.464667    0.251366    0.364591    11.00000    0.03094    0.02957 =
         0.02552   -0.00074   -0.00038    0.00356
AFIX  43
H24   2    0.398230    0.226534    0.327294    11.00000   -1.20000
AFIX   0
C25   1   -0.071372    0.899611    0.090071    11.00000    0.03589    0.03577 =
         0.02756    0.00154   -0.00411    0.00528
AFIX 137
H25A  2   -0.017832    0.889427    0.047481    11.00000   -1.50000
H25B  2   -0.138466    0.974132    0.085880    11.00000   -1.50000
H25C  2   -0.130849    0.822304    0.098137    11.00000   -1.50000
AFIX   0
HKLF 4

REM  ohd113-2-cd068_numabs_a.res in P2(1)/c
REM R1 =  0.0431 for    2754 Fo > 4sig(Fo)  and  0.0562 for all    3428 data
REM    233 parameters refined using      0 restraints

END

WGHT      0.0564      0.3244

REM Highest difference peak  0.262,  deepest hole -0.231,  1-sigma level  0.044
Q1    1   0.2423  0.7823  0.2607  11.00000  0.05    0.26
Q2    1   0.1678  0.8214  0.2197  11.00000  0.05    0.25
Q3    1   0.0674  0.9816  0.1620  11.00000  0.05    0.22
Q4    1   0.2680  0.8869  0.2450  11.00000  0.05    0.21
Q5    1   0.2414  1.0044  0.2422  11.00000  0.05    0.19
Q6    1   0.2298  0.8918  0.2595  11.00000  0.05    0.18
Q7    1   0.5465  0.3969  0.4079  11.00000  0.05    0.17
Q8    1   0.2020  0.4552  0.1580  11.00000  0.05    0.17
Q9    1   0.3594  0.3028  0.2567  11.00000  0.05    0.17
Q10   1   0.4587  0.3186  0.3773  11.00000  0.05    0.17
Q11   1   0.0767  0.8791  0.1637  11.00000  0.05    0.16
Q12   1   0.6355  0.2569  0.4631  11.00000  0.05    0.16
Q13   1   0.5107  0.3205  0.3578  11.00000  0.05    0.15
Q14   1  -0.0577  0.9927  0.0598  11.00000  0.05    0.15
Q15   1   0.0621  0.3350  0.0825  11.00000  0.05    0.15
Q16   1   0.3379  0.5467  0.2600  11.00000  0.05    0.15
Q17   1   0.4112  0.9001  0.3618  11.00000  0.05    0.14
Q18   1   0.2750  0.3182  0.1423  11.00000  0.05    0.14
Q19   1   0.1639  1.2412  0.2652  11.00000  0.05    0.14
Q20   1   0.3410  0.9436  0.3198  11.00000  0.05    0.13
;
_shelx_res_checksum              78490
loop_
_hkl_oxdiff_h
_hkl_oxdiff_k
_hkl_oxdiff_l
_hkl_oxdiff_f2
_hkl_oxdiff_sig
_hkl_oxdiff_ba
0 0 2 577550. 2868.42 3
0 0 -2 575337. 1906.07 1
0 0 3 3.09407 95.8979 3
0 0 -3 -74.2821 68.3056 1
0 0 -4 1004.05 124.378 1
0 0 4 1008.86 202.756 3
0 0 5 -22.7180 157.451 3
0 0 -5 100.104 96.7777 1
0 0 -6 23293.4 592.124 1
0 0 6 21648.8 1158.29 2
0 0 6 21616.5 1001.50 3
0 0 7 -4.10747 184.663 2
0 0 -7 65.5754 70.3687 1
0 0 7 224.557 178.446 3
0 0 -8 61832.9 923.216 1
0 0 8 68483.6 2076.02 3
0 0 8 65669.2 2415.00 2
0 0 9 139.800 224.558 3
0 0 10 208817. 4170.33 3
0 0 11 173.684 217.526 3
0 0 12 69422.9 2761.66 3
0 0 13 53.8419 264.845 3
0 0 14 48200.6 2503.01 3
0 0 15 105.289 208.137 5
0 0 15 131.209 168.886 6
0 0 16 36162.1 1369.05 6
0 0 16 37190.4 1382.60 5
0 0 17 71.7973 182.213 5
0 0 17 -46.9747 199.850 6
0 0 18 3813.60 510.505 6
0 0 18 4808.54 523.615 5
0 0 19 416.459 299.459 6
0 0 19 -164.648 217.033 5
0 0 20 451.974 190.315 5
0 0 21 -87.0634 152.740 5
0 0 22 73.5191 132.865 5
0 0 23 110.131 105.196 5
0 1 0 -22.4716 36.6507 3
0 1 1 13292.2 443.134 3
0 -1 1 13634.0 408.596 2
0 -1 2 738.214 75.3839 3
0 1 2 746.395 147.825 3
0 -1 2 744.909 125.050 2
0 -1 3 107591. 1670.52 2
0 -1 3 106857. 1178.76 3
0 -1 4 87585.0 1788.36 2
0 -1 4 85138.4 1307.20 3
0 -1 -5 8881.10 529.030 1
0 1 5 8435.79 617.650 3
0 -1 5 7732.42 480.304 3
0 -1 5 7408.58 612.294 2
0 -1 -6 8296.03 528.773 1
0 -1 6 8187.09 714.310 2
0 -1 6 7546.58 534.033 3
0 1 6 7535.56 656.238 3
0 -1 7 6471.05 723.795 2
0 1 7 5671.89 652.069 3
0 -1 7 5794.67 536.792 3
0 -1 -7 5452.65 447.084 1
0 -1 -8 -92.3216 137.881 1
0 -1 8 146.511 200.042 3
0 -1 8 42.7046 221.661 2
0 1 8 -55.0507 216.042 3
0 1 9 15357.2 1124.19 3
0 -1 9 15239.0 982.021 3
0 -1 -9 14901.5 754.604 1
0 -1 9 13817.2 1216.96 2
0 -1 10 1553.24 327.838 3
0 1 10 1233.55 384.201 3
0 -1 10 1154.76 449.545 2
0 -1 11 3089.04 497.696 3
0 1 11 3986.56 677.306 3
0 -1 12 28849.4 1618.42 3
0 1 12 30790.0 1914.14 3
0 1 13 30832.1 2046.77 3
0 1 14 6420.02 985.156 3
0 1 14 5794.17 540.712 6
0 1 14 6573.40 566.405 5
0 -1 14 5889.09 515.012 5
0 1 15 10424.2 719.582 5
0 -1 15 9781.88 678.597 6
0 1 15 10430.1 719.712 6
0 -1 15 9036.91 660.860 5
0 1 15 9984.99 1262.40 3
0 -1 16 34601.8 1314.49 5
0 1 16 36704.9 1384.90 5
0 1 16 34645.1 2390.38 3
0 -1 16 32464.8 1282.26 6
0 1 16 33598.2 1343.07 6
0 -1 17 185.914 180.370 6
0 1 17 219.366 181.798 5
0 1 17 208.013 212.591 6
0 -1 17 300.330 219.538 5
0 -1 18 14670.0 891.867 6
0 1 18 15792.4 919.733 5
0 1 18 15648.4 973.119 6
0 -1 18 14957.0 887.902 5
0 -1 19 1159.11 297.936 6
0 -1 19 949.445 268.163 5
0 1 19 925.397 252.266 5
0 1 20 16377.0 881.899 5
0 -1 20 17395.9 912.138 6
0 -1 20 16081.2 859.337 5
0 1 21 6817.01 547.182 5
0 -1 21 6591.77 509.300 5
0 1 22 258.640 157.701 5
0 -1 22 7.71399 137.468 5
0 -1 23 478.454 142.470 5
0 2 0 732.822 122.355 3
0 2 1 484544. 3200.35 3
0 -2 2 191741. 2114.45 2
0 2 2 193630. 2348.70 3
0 2 3 245376. 2987.32 3
0 -2 3 242948. 2694.61 2
0 -2 4 1269.04 129.848 3
0 -2 4 1564.37 282.566 2
0 2 4 1581.27 328.331 3
0 -2 5 131.444 146.417 2
0 -2 5 126.778 74.9391 3
0 2 5 400.785 228.447 3
0 2 6 32539.2 1444.02 3
0 -2 6 30649.3 1393.14 2
0 -2 6 28569.4 876.917 3
0 -2 -6 34820.2 1321.72 1
0 2 7 2118.00 429.624 3
0 -2 7 2126.22 436.332 2
0 -2 -7 1982.60 375.957 1
0 -2 7 1988.83 277.615 3
0 -2 8 4144.25 415.090 3
0 2 8 2939.16 545.853 3
0 -2 8 3306.69 571.451 2
0 -2 -8 3689.89 498.482 1
0 -2 9 4004.53 708.301 2
0 2 9 4656.21 684.938 3
0 -2 9 4340.50 470.081 3
0 -2 -9 3865.54 510.584 1
0 2 10 2329.42 550.218 3
0 -2 10 1982.16 563.557 2
0 2 11 386.335 351.734 3
0 -2 11 53.0667 218.358 2
0 2 12 68453.9 3041.42 3
0 2 13 5807.65 948.774 3
0 2 14 177.901 185.223 5
0 -2 14 45.0551 145.113 5
0 2 14 82.1750 198.683 6
0 -2 14 255.312 169.325 7
0 -2 14 165.338 131.981 6
0 2 14 176.113 320.963 3
0 2 15 8806.51 687.467 6
0 -2 15 9286.19 646.569 7
0 2 15 9782.40 1300.98 3
0 2 15 8793.88 669.111 5
0 -2 15 8888.02 639.292 6
0 -2 15 8321.04 642.609 5
0 -2 16 179.894 203.648 6
0 -2 16 425.685 198.338 5
0 2 16 -89.4546 228.603 5
0 2 16 130.753 208.047 6
0 2 16 -158.254 349.351 3
0 -2 17 4784.53 524.668 5
0 2 17 5075.96 551.079 5
0 -2 17 4825.44 496.087 6
0 2 17 4781.82 597.320 6
0 -2 18 22413.5 1044.90 6
0 -2 18 21776.6 1060.01 5
0 2 18 22879.0 1120.12 5
0 -2 19 3502.18 441.500 5
0 -2 19 2914.13 395.319 6
0 2 19 3223.04 444.863 5
0 -2 20 5490.84 509.567 5
0 2 20 5533.13 525.754 5
0 2 21 385.584 190.198 5
0 -2 21 178.960 158.909 5
0 -2 22 345.291 149.610 5
0 -2 23 11.4758 90.5709 5
0 3 0 75.0000 110.987 3
0 3 1 163362. 2167.79 3
0 -3 2 31.7450 121.775 2
0 3 2 -29.7454 134.966 3
0 3 3 970.440 227.228 3
0 -3 3 725.675 196.365 2
0 3 4 75950.6 2004.72 3
0 -3 4 74911.1 1768.94 2
0 3 5 2687.81 454.365 3
0 -3 5 3133.44 418.306 2
0 3 6 34319.6 1575.30 3
0 -3 -6 33863.2 1530.82 1
0 -3 6 34359.4 1480.82 2
0 -3 -7 4779.58 629.980 1
0 3 7 3331.97 589.708 3
0 -3 7 5530.41 673.673 2
0 -3 -8 1163.37 400.139 1
0 3 8 1348.88 440.471 3
0 -3 8 873.927 348.576 2
0 3 9 26143.7 1668.11 3
0 -3 -9 22071.8 1348.45 1
0 -3 9 25269.5 1633.03 2
0 -3 10 3883.40 741.420 2
0 3 10 3961.31 730.113 3
0 -3 -10 3812.42 587.251 1
0 -3 11 1082.06 467.017 2
0 3 11 2272.67 582.739 3
0 3 12 11281.6 1299.33 3
0 3 13 308.130 252.644 3
0 -3 13 176.943 205.751 5
0 -3 14 6306.46 546.517 5
0 -3 14 5117.74 465.956 6
0 3 14 5909.25 533.150 5
0 3 14 5142.03 552.704 6
0 3 14 6689.71 1096.52 3
0 -3 14 5541.14 479.868 7
0 3 15 45213.1 1513.00 5
0 -3 15 49468.2 1415.85 7
0 -3 15 48399.2 1496.79 5
0 -3 15 48193.7 1407.48 6
0 3 15 45210.6 1598.10 6
0 -3 16 38865.8 1375.81 5
0 -3 16 38943.8 1291.64 7
0 3 16 38090.8 1425.36 5
0 -3 16 37150.4 1277.35 6
0 -3 17 1904.87 316.187 6
0 -3 17 2301.13 361.734 5
0 3 17 2372.18 390.509 5
0 3 18 11605.0 792.665 5
0 -3 18 11997.9 760.552 5
0 -3 18 11822.0 731.493 6
0 -3 19 13658.8 754.803 6
0 -3 19 13169.5 787.485 5
0 3 19 14972.7 864.271 5
0 -3 20 6846.94 533.393 5
0 3 20 7287.86 572.295 5
0 -3 21 49.7198 151.352 5
0 -3 22 480.811 139.635 5
0 -3 23 6522.13 340.766 5
0 4 0 143193. 1967.96 3
0 4 1 10826.5 637.246 3
0 -4 2 35948.3 1155.06 2
0 4 2 33289.2 1229.06 3
0 -4 3 40935.8 1300.21 2
0 4 3 41600.9 1505.02 3
0 -4 4 8691.15 661.168 2
0 4 4 9544.62 819.647 3
0 4 5 25157.1 1381.60 3
0 -4 5 27286.4 1237.76 2
0 4 6 154679. 3537.31 3
0 -4 6 149708. 3176.82 2
0 -4 -6 155515. 3787.40 1
0 4 7 489.514 243.341 3
0 -4 7 1073.82 355.830 2
0 -4 -7 1415.68 460.880 1
0 -4 -8 11777.6 1103.22 1
0 -4 8 12129.6 1081.10 2
0 4 8 12354.6 1180.84 3
0 -4 -9 6135.82 821.649 1
0 -4 9 5972.14 814.290 2
0 4 9 6211.89 882.960 3
0 -4 -10 1784.71 510.244 1
0 -4 10 1320.33 509.814 2
0 4 10 518.171 320.583 3
0 4 11 15129.6 1511.10 3
0 -4 -11 15256.3 1312.59 1
0 -4 11 14412.8 1472.35 2
0 -4 12 6399.75 553.962 5
0 4 12 7749.35 1115.95 3
0 4 13 2986.18 395.911 5
0 4 13 3214.20 354.442 8
0 4 13 3805.54 820.300 3
0 -4 13 2472.29 335.979 7
0 -4 13 3028.98 396.761 5
0 4 14 55239.1 3214.98 3
0 4 14 50506.5 1574.88 5
0 -4 14 50316.4 1506.84 5
0 -4 14 52706.7 1393.19 7
0 4 14 50091.4 1393.04 8
0 -4 15 42548.0 1415.64 5
0 4 15 42753.9 1280.26 8
0 -4 15 42157.2 1310.10 7
0 4 15 41437.9 1460.33 5
0 4 16 5669.51 564.793 5
0 -4 16 4917.70 480.367 7
0 -4 16 4318.38 485.280 5
0 -4 17 9199.63 670.231 5
0 4 17 8016.25 665.311 5
0 -4 17 7851.15 575.500 6
0 -4 18 1238.47 258.654 5
0 -4 18 1354.69 260.522 6
0 -4 19 -345.447 239.099 5
0 -4 20 1352.64 240.688 5
0 -4 21 108.856 115.916 5
0 -4 22 98.6527 86.8356 5
0 -5 1 962.145 222.943 2
0 5 1 1012.12 247.539 3
0 -5 2 2037.93 315.412 2
0 5 2 970.849 268.866 3
0 -5 3 108651. 2241.92 2
0 5 3 104604. 2568.86 3
0 -5 4 33683.1 1331.20 2
0 5 4 33649.7 1571.12 3
0 -5 5 130079. 2836.95 2
0 5 5 127467. 3245.16 3
0 -5 -5 124276. 3733.24 1
0 -5 -6 3430.30 665.169 1
0 -5 6 3393.86 522.886 2
0 5 6 3323.97 606.172 3
0 5 7 69.3274 199.061 3
0 -5 7 -276.268 218.701 2
0 -5 8 10065.7 1041.21 2
0 -5 -8 11458.7 1263.07 1
0 5 8 10709.0 1151.90 3
0 -5 9 305.974 322.471 2
0 5 9 567.764 336.595 3
0 -5 -9 77.9360 357.808 1
0 -5 10 138.785 178.379 2
0 -5 -10 -170.213 232.409 1
0 5 10 -2.10501 234.508 3
0 5 11 2593.99 718.863 3
0 -5 11 3619.32 750.386 2
0 -5 -11 3656.27 713.477 1
0 5 11 3105.54 350.651 8
0 -5 12 1718.10 274.847 7
0 5 12 1679.34 283.216 8
0 5 12 1275.44 492.120 3
0 -5 12 1504.87 297.941 5
0 5 13 16197.6 1754.35 3
0 5 13 16255.1 790.679 8
0 -5 13 16585.4 768.239 7
0 -5 13 16258.5 874.671 5
0 -5 14 14110.0 757.001 7
0 5 14 15227.0 767.608 8
0 -5 14 15060.9 855.156 5
0 -5 15 21325.6 888.024 7
0 5 15 20044.4 872.315 8
0 -5 15 20142.6 994.892 5
0 5 16 170.942 142.364 8
0 -5 16 271.937 203.332 5
0 -5 16 641.454 182.838 7
0 -5 17 1790.45 314.349 5
0 -5 18 938.967 250.066 5
0 -5 19 -40.6853 130.443 5
0 -5 20 -97.2258 132.635 5
0 -5 21 953.187 170.850 5
0 -5 22 -119.193 81.8748 5
0 6 3 10070.2 855.024 3
0 -6 -4 62687.5 2926.01 1
0 6 4 57000.3 2184.43 3
0 6 5 9280.17 956.097 3
0 -6 5 10189.0 1046.67 1
0 -6 -5 11448.8 1309.67 1
0 -6 -6 1500.24 547.386 1
0 6 6 1105.54 343.325 3
0 6 7 7131.26 917.650 3
0 -6 -7 7787.01 1103.72 1
0 -6 -8 3450.48 796.464 1
0 6 8 3754.49 715.969 3
0 -6 -9 124.601 352.964 1
0 6 9 42.7322 136.225 8
0 6 9 -77.2447 289.515 3
0 6 10 4248.28 806.522 3
0 -6 -10 6097.23 1052.06 1
0 6 10 4785.44 441.769 8
0 -6 -11 1273.71 454.889 1
0 6 11 1060.75 484.666 3
0 6 11 918.467 224.423 8
0 6 12 7710.56 1226.55 3
0 6 12 6730.75 522.126 8
0 -6 12 6977.15 570.901 5
0 -6 13 593.878 222.516 5
0 6 13 598.843 200.586 8
0 6 14 30369.7 1073.01 8
0 -6 14 31326.5 1192.80 5
0 6 15 1507.26 264.452 8
0 -6 15 1362.30 299.018 5
0 6 16 142.604 132.992 8
0 -6 16 -262.591 206.422 5
0 -6 17 12437.0 691.664 5
0 -6 18 25.2577 139.424 5
0 -6 19 2858.49 287.480 5
0 -6 20 304.993 115.956 5
0 -6 21 4720.63 259.476 5
0 -7 0 408.808 391.743 1
0 -7 1 9361.17 1179.29 1
0 -7 -1 8407.08 1163.53 1
0 -7 -2 -224.190 399.128 1
0 -7 2 -56.5936 400.088 1
0 -7 3 2471.42 671.197 1
0 -7 -3 2541.01 674.218 1
0 -7 -4 16342.2 1698.58 1
0 -7 4 14417.7 1452.61 1
0 -7 -5 154.483 296.945 1
0 7 6 14210.1 732.685 8
0 -7 -6 13937.0 1587.06 1
0 -7 -7 6531.76 1145.49 1
0 7 7 6488.59 502.765 8
0 -7 -8 4740.77 973.490 1
0 7 8 3516.84 383.341 8
0 -7 -9 475.950 430.793 1
0 7 9 290.791 175.055 8
0 -7 -10 1740.86 700.683 1
0 7 10 1297.67 270.238 8
0 7 11 1941.55 317.724 8
0 7 12 714.496 204.651 8
0 -7 12 655.784 214.618 5
0 -7 13 2069.50 342.366 5
0 7 13 2247.74 321.501 8
0 -7 14 22452.3 959.975 5
0 7 14 22792.9 880.556 8
0 7 15 603.614 185.827 8
0 -7 15 621.225 201.977 5
0 7 16 173.449 118.515 8
0 -7 16 461.613 205.125 5
0 -7 17 2713.13 296.472 5
0 -7 18 515.134 140.844 5
0 -7 19 400.279 123.204 5
0 8 0 -194.169 172.114 8
0 -8 0 -349.371 387.266 1
0 8 1 10196.9 614.934 8
0 8 -1 9953.42 594.962 8
0 -8 1 9674.82 1328.60 1
0 -8 -1 7708.11 1233.86 1
0 -8 2 6882.26 1132.76 1
0 8 -2 8391.19 552.643 8
0 -8 -2 7695.22 1261.16 1
0 8 2 8210.06 567.548 8
0 -8 3 43627.7 2736.61 1
0 -8 -3 49169.6 3154.85 1
0 8 -3 50302.7 1310.60 8
0 8 3 48800.9 1349.27 8
0 8 4 7547.00 564.004 8
0 -8 -4 7492.04 1259.96 1
0 -8 -5 19399.5 2019.17 1
0 8 5 20342.4 903.885 8
0 8 6 227.207 178.267 8
0 -8 -6 314.931 328.019 1
0 8 7 -86.8738 167.347 8
0 -8 -7 215.277 511.356 1
0 8 8 9123.57 609.855 8
0 8 9 29442.9 1094.71 8
0 8 10 3353.25 366.162 8
0 -8 11 85.7726 146.307 5
0 8 11 438.473 189.771 8
0 -8 12 1372.18 259.736 5
0 8 12 1056.95 234.956 8
0 8 13 1219.52 238.261 8
0 -8 13 1133.31 254.291 5
0 -8 14 2982.38 342.809 5
0 8 14 2924.92 295.160 8
0 8 15 1318.98 190.554 8
0 -8 15 1042.84 195.288 5
0 8 16 62.5753 83.8641 8
0 -8 16 31.7588 109.007 5
0 -8 17 48.9481 93.1099 5
0 -8 18 118.383 76.3266 5
0 9 0 -102.068 170.590 8
0 9 1 7737.63 583.200 8
0 9 -1 6792.27 531.017 8
0 9 2 260.743 175.784 8
0 9 -2 308.368 148.377 8
0 9 3 706.681 217.417 8
0 9 4 401.720 216.003 8
0 9 5 16168.0 810.259 8
0 9 6 12639.2 721.014 8
0 -9 6 10940.5 639.426 9
0 9 7 220.592 195.253 8
0 9 8 6074.38 499.595 8
0 9 9 992.748 245.582 8
0 9 10 1274.06 263.204 8
0 9 11 2018.74 275.630 8
0 -9 11 1806.89 270.247 5
0 9 12 100.235 114.494 8
0 -9 12 5.72201 114.500 5
0 -9 13 708.312 172.549 5
0 9 13 673.063 150.167 8
0 -9 14 162.186 118.188 5
0 9 14 -61.9481 92.8954 8
0 9 15 686.501 102.655 8
0 -9 15 897.289 147.117 5
0 -9 16 -30.0840 70.4080 5
0 10 0 3159.79 363.880 8
0 10 1 1290.12 260.782 8
0 10 2 -106.067 167.119 8
0 10 3 4956.21 477.345 8
0 -10 4 -96.7092 198.193 9
0 10 4 -296.159 177.873 8
0 -10 5 1281.06 247.991 9
0 10 5 1431.60 282.269 8
0 -10 6 -95.2535 155.772 9
0 10 6 -0.99923 155.805 8
0 10 7 2328.13 315.150 8
0 10 8 509.979 158.159 8
0 -10 9 -64.0638 117.247 5
0 10 9 -2.93574 120.125 8
0 -10 10 267.611 121.170 5
0 10 10 217.925 132.804 8
0 10 11 126.436 93.3145 8
0 -10 11 295.754 120.697 5
0 -10 12 452.429 131.974 5
0 10 12 544.528 136.381 8
0 -10 13 -15.4512 76.2284 5
0 10 13 30.9184 71.3791 8
0 10 14 954.868 106.908 8
0 -11 1 231.111 199.086 9
0 -11 2 155.191 148.858 9
0 -11 3 442.338 185.109 9
0 -11 4 237.790 144.367 9
0 11 4 -61.2187 137.932 8
0 -11 5 945.886 177.547 9
0 11 5 1125.06 207.560 8
0 11 6 40.0745 118.325 8
0 -11 6 -7.72100 116.014 9
0 11 7 1690.88 226.018 8
0 11 8 66.3895 89.2804 8
0 -11 -9 -259.378 131.903 9
0 11 9 4.45584 84.2046 8
0 11 10 763.665 126.312 8
0 -11 -10 592.062 122.706 9
0 -12 0 6204.26 403.368 9
0 -12 -1 26958.8 808.846 9
0 -12 1 26568.5 777.006 9
0 -12 2 4070.21 310.175 9
0 -12 -2 4359.60 331.706 9
0 -12 3 128.381 99.8221 9
0 -12 -3 -153.816 119.838 9
0 -12 -4 7431.02 405.890 9
0 -12 4 6432.51 331.779 9
0 -12 -5 2397.03 229.438 9
0 -12 -6 -28.2853 107.935 9
0 -12 -7 -101.594 89.2989 9
-1 0 23 79.2321 112.771 5
-1 0 22 1516.60 235.735 5
-1 0 21 876.835 283.586 6
-1 0 21 -155.833 163.541 5
-1 0 20 2804.31 429.796 6
-1 0 20 2351.84 323.782 5
-1 0 19 46.0267 219.390 6
-1 0 19 -191.216 174.443 5
-1 0 18 7659.22 637.400 5
-1 0 18 7215.69 644.360 6
-1 0 17 12.6160 165.883 5
-1 0 17 -38.6888 172.028 6
-1 0 16 64494.7 1788.47 5
-1 0 16 61640.8 1733.71 6
-1 0 15 -20.0506 142.920 6
-1 0 15 -49.0953 176.355 5
-1 0 14 12437.9 728.417 7
-1 0 14 13105.4 726.440 6
-1 0 12 68838.4 2677.00 3
-1 0 11 390.229 324.274 2
-1 0 11 304.142 227.421 3
-1 0 10 15698.9 1395.97 2
-1 0 10 17122.6 1183.72 3
-1 0 9 202.395 210.128 3
-1 0 9 -114.360 254.563 2
-1 0 8 13692.1 929.568 3
-1 0 8 12761.1 1019.50 2
-1 0 7 399.695 242.967 2
-1 0 7 194.815 172.966 3
-1 0 6 331295. 3810.91 3
-1 0 6 320270. 4243.65 2
-1 0 5 -72.5250 137.116 3
-1 0 5 -14.0901 150.563 2
-1 0 4 62834.8 1409.39 3
-1 0 4 63058.2 1493.74 2
-1 0 3 -15.9977 147.377 2
-1 0 2 136144. 1698.03 2
-1 0 2 139737. 1462.75 1
-1 0 1 125.600 78.6392 1
-1 0 0 93363.1 1277.08 1
-1 0 -1 -37.2851 75.0510 1
-1 0 -2 178603. 1978.21 1
-1 0 -3 97.0387 107.550 1
-1 0 -4 72225.4 1408.28 1
-1 0 -5 39.4026 117.248 1
-1 0 -6 46346.9 1207.94 1
1 0 7 147.741 196.044 3
-1 0 -7 144.667 142.519 1
-1 0 -8 271547. 3065.68 1
1 0 8 266649. 4535.68 3
1 0 9 1.18905 238.477 3
1 0 10 14776.6 1175.33 3
1 0 11 -203.839 312.852 3
1 0 12 1723.29 471.693 3
1 0 13 184.705 234.483 3
1 0 14 6009.32 555.624 6
1 0 14 5375.87 861.702 3
1 0 14 6821.49 580.703 5
1 0 15 71.7273 221.637 6
1 0 15 112.036 199.168 5
1 0 16 20915.4 1059.08 5
1 0 16 20040.5 1059.89 6
1 0 17 315.682 261.444 5
1 0 17 322.989 253.290 6
1 0 18 3439.79 457.529 5
1 0 19 26.9561 221.831 5
1 0 20 13637.0 819.410 5
1 0 21 -386.062 216.842 5
1 0 22 4410.09 384.946 5
1 0 23 -33.0417 105.352 5
-1 -1 23 1961.21 213.809 5
-1 -1 22 26544.4 897.327 5
-1 1 22 26945.4 888.429 5
-1 -1 21 7772.15 550.580 5
-1 -1 21 8129.52 605.178 6
-1 1 21 7988.91 553.375 5
-1 1 20 651.727 216.732 5
-1 -1 20 790.927 273.157 6
-1 1 20 904.217 328.616 6
-1 -1 20 442.830 212.421 5
-1 -1 19 895.317 258.940 6
-1 -1 19 577.366 195.712 5
-1 1 19 758.321 311.255 6
-1 1 19 668.013 243.889 5
-1 1 18 23645.5 1115.36 5
-1 1 18 24570.2 1149.56 6
-1 -1 18 23285.8 1112.15 5
-1 -1 18 23822.5 1098.78 6
-1 -1 17 2459.34 397.115 6
-1 1 17 2021.43 349.396 5
-1 -1 17 2512.29 399.058 5
-1 1 17 2443.75 418.090 6
-1 -1 16 40.8278 183.750 6
-1 -1 16 180.672 161.777 5
-1 -1 16 107.083 154.220 7
-1 1 16 186.342 165.343 5
-1 1 16 152.604 189.624 6
-1 -1 15 305.089 207.270 6
-1 -1 15 193.175 193.846 5
-1 1 15 101.825 143.002 6
-1 1 15 62.8832 174.021 5
-1 -1 15 160.460 164.735 7
-1 -1 14 551.175 207.448 5
-1 1 14 515.481 185.759 6
-1 -1 14 662.971 224.978 7
-1 -1 14 767.789 245.634 6
-1 1 13 917.216 370.405 3
-1 -1 12 7078.14 1053.64 2
-1 1 12 7336.79 933.815 3
-1 -1 11 13272.4 1320.07 2
-1 1 11 13144.8 1187.32 3
-1 -1 10 751.761 363.581 2
-1 1 10 985.635 345.636 3
-1 1 9 -31.5772 204.683 3
-1 1 9 119.798 279.766 2
-1 -1 9 -228.953 296.057 2
-1 1 8 41605.6 1730.36 3
-1 -1 8 38630.9 1806.31 2
-1 -1 8 39291.5 1438.88 3
1 -1 -8 41617.0 1174.92 1
-1 1 8 38540.8 1851.44 2
-1 1 7 7922.38 746.641 3
-1 -1 7 7163.32 714.188 2
-1 1 7 7658.68 764.126 2
-1 -1 6 3339.48 459.550 2
-1 1 6 3807.14 490.867 2
-1 1 6 3486.32 474.404 3
-1 -1 5 3730.03 431.232 2
-1 1 5 2965.89 411.335 2
-1 1 5 3632.08 417.179 3
-1 1 4 395768. 3767.09 2
-1 -1 4 399937. 1883.76 1
-1 -1 3 33370.9 671.280 1
-1 1 3 33105.1 924.204 2
-1 -1 2 2803.96 233.295 1
-1 1 2 2671.77 221.105 2
-1 -1 1 133535. 1641.30 1
-1 1 1 128861. 1099.20 2
-1 -1 0 46769.9 1072.15 1
-1 -1 -1 10287.3 539.851 1
-1 -1 -2 219801. 2601.21 1
-1 1 -3 8670.47 475.591 1
-1 -1 -3 8844.23 571.150 1
-1 1 -4 2205.66 247.550 1
-1 -1 -4 2321.57 326.880 1
-1 1 -5 2366.32 265.380 1
-1 -1 -5 2154.41 334.782 1
-1 1 -6 5493.83 417.136 1
-1 -1 -6 6042.85 528.755 1
1 1 6 6135.32 645.946 3
1 1 7 3055.31 561.849 3
1 -1 7 2609.58 422.041 3
-1 -1 -7 2230.95 361.766 1
1 1 8 847.451 368.502 3
-1 -1 -8 576.445 285.284 1
1 -1 8 407.499 242.137 3
-1 -1 -9 14256.3 891.431 1
1 -1 9 15267.1 1055.71 3
1 1 9 15255.0 1204.72 3
1 1 10 36992.8 1951.56 3
1 -1 10 35651.9 1679.64 3
1 1 11 2035.73 543.265 3
1 -1 11 1724.67 423.190 3
1 1 12 -41.0253 233.615 3
1 -1 12 -72.1122 214.745 3
1 1 13 9855.72 1195.00 3
1 -1 14 9999.90 678.007 5
1 -1 14 9300.34 660.558 6
1 1 14 10308.3 1267.49 3
1 1 14 10226.0 729.309 6
1 1 14 11614.8 754.841 5
1 1 15 1671.53 323.184 5
1 -1 15 1199.08 272.904 5
1 -1 15 1033.84 257.580 6
1 1 15 1586.50 349.562 6
1 1 15 1322.07 467.915 3
1 1 16 224.658 296.404 6
1 1 16 226.214 188.929 5
1 1 16 189.744 242.191 3
1 1 16 191.548 173.418 8
1 -1 16 91.1610 193.117 6
1 -1 16 -162.842 235.749 5
1 1 17 25174.2 1067.45 8
1 1 17 26654.4 1233.60 5
1 -1 17 25643.8 1165.80 5
1 -1 17 25121.5 1151.45 6
1 -1 18 22176.4 1080.68 5
1 -1 18 21921.6 1077.18 6
1 1 18 21345.4 1088.25 5
1 1 19 6128.56 593.168 5
1 -1 19 6144.20 575.101 5
1 -1 20 2930.32 400.025 5
1 1 20 2989.26 411.929 5
1 1 21 7698.26 573.651 5
1 -1 21 7443.28 540.803 5
1 1 22 227.208 137.743 5
1 -1 22 45.7349 123.546 5
1 -1 23 1025.97 171.236 5
-1 -2 23 3973.41 293.131 5
-1 -2 22 258.497 147.986 5
-1 2 21 656.435 217.052 5
-1 -2 21 1111.75 233.281 5
-1 -2 21 1360.20 276.548 6
-1 -2 20 11375.1 701.545 6
-1 -2 20 11647.9 719.188 5
-1 2 20 11785.5 718.468 5
-1 2 19 57077.7 1712.21 6
-1 -2 19 55507.3 1596.33 5
-1 -2 19 57970.2 1605.94 6
-1 2 19 56136.7 1603.94 5
-1 -2 18 9264.43 666.522 6
-1 -2 18 9132.58 680.146 5
-1 2 18 9605.16 700.361 5
-1 2 18 9636.08 745.028 6
-1 2 17 21408.9 1098.47 6
-1 -2 17 22588.9 1067.80 5
-1 2 17 21433.1 1032.14 5
-1 -2 17 22283.0 1017.80 6
-1 -2 17 22490.8 1025.88 7
-1 -2 16 649.352 231.539 5
-1 -2 16 284.407 193.261 7
-1 2 16 125.164 193.532 5
-1 -2 16 333.656 204.211 6
-1 2 16 220.897 198.694 6
-1 -2 15 11565.0 754.894 5
-1 -2 15 12750.7 761.937 7
-1 2 15 11749.5 739.725 5
-1 -2 15 12107.1 724.529 6
-1 2 15 11672.5 769.633 6
-1 2 14 -133.169 208.593 5
-1 -2 14 -47.7422 139.313 7
-1 2 14 -7.88857 166.834 6
-1 2 14 327.392 403.298 3
-1 -2 14 102.479 136.397 6
-1 -2 14 193.786 170.470 5
-1 2 13 26951.1 1985.42 3
-1 -2 13 25770.8 2138.83 2
-1 -2 12 21640.2 1823.85 2
-1 2 12 24808.4 1805.53 3
-1 2 11 221.152 242.185 3
-1 -2 11 -279.006 235.321 2
-1 2 10 10807.5 1074.92 3
-1 -2 10 10480.7 1120.22 2
1 -2 -9 1173.91 328.970 1
-1 2 9 1498.42 423.758 3
-1 -2 9 1188.94 434.129 2
-1 -2 8 29899.1 1594.02 2
-1 2 8 33256.2 1642.30 3
-1 2 7 20.3761 218.070 3
-1 -2 7 75.0012 211.281 2
-1 2 6 8271.89 732.013 3
-1 -2 6 7186.75 707.196 2
-1 2 5 10145.4 757.711 3
-1 -2 5 9910.70 400.300 1
-1 -2 5 10567.8 773.647 2
-1 2 4 298045. 3661.18 3
-1 -2 4 300655. 3678.32 2
-1 -2 4 293652. 2599.44 1
-1 -2 3 167045. 2601.63 2
-1 -2 3 163159. 2123.44 1
-1 2 2 22073.3 895.780 3
-1 -2 2 23867.2 881.844 1
-1 -2 1 37022.3 1130.35 1
-1 -2 0 94841.8 1898.16 1
-1 -2 -1 322004. 3649.72 1
-1 -2 -2 4262.50 475.703 1
1 -2 3 27401.7 930.890 2
-1 -2 -3 28340.8 1182.57 1
1 -2 4 21.6022 112.258 2
-1 -2 -4 -17.2942 191.068 1
-1 -2 -5 28976.7 1273.69 1
1 -2 5 24737.3 1149.86 2
1 2 5 27931.0 1353.67 3
-1 -2 -6 69748.8 2052.34 1
1 2 6 67680.7 2266.13 3
-1 -2 -7 18892.9 1104.53 1
1 2 7 19630.4 1295.03 3
1 -2 7 18456.1 915.088 3
1 2 8 6042.82 800.635 3
1 -2 8 7184.90 601.249 3
-1 -2 -8 5838.49 661.466 1
1 -2 9 56185.6 1778.55 3
-1 -2 -9 58078.0 2017.66 1
1 2 9 58923.7 2471.18 3
-1 -2 -10 11230.0 940.748 1
1 2 10 12568.4 1224.08 3
1 2 11 6871.75 948.617 3
1 2 12 9327.86 1154.08 3
1 2 13 13310.1 1445.68 3
1 2 14 240.264 220.516 3
1 2 14 355.223 244.481 6
1 -2 14 29.7338 140.329 5
1 -2 14 19.2090 128.582 6
1 2 14 247.526 179.299 5
1 2 14 -11.1257 145.018 8
1 -2 15 367.687 198.592 5
1 2 15 -91.1273 181.322 8
1 2 15 -130.603 333.390 3
1 -2 15 -279.899 223.979 6
1 2 15 -67.8594 194.241 5
1 2 16 36234.0 1262.01 8
1 2 16 37003.5 1450.69 5
1 -2 16 36338.7 1327.55 6
1 -2 16 36839.5 1378.05 5
1 2 17 1041.73 250.809 8
1 2 17 1457.97 317.023 5
1 -2 17 1409.97 316.760 6
1 -2 17 1771.75 350.145 5
1 2 18 -84.5737 163.115 8
1 2 18 215.818 214.301 5
1 -2 18 554.334 245.720 5
1 2 19 31169.2 1275.37 5
1 -2 19 29700.8 1175.02 5
1 2 20 4947.47 484.463 5
1 -2 20 4629.44 460.177 5
1 2 21 148.149 160.403 5
1 -2 21 -170.702 169.409 5
1 -2 22 1897.90 246.595 5
1 -2 23 112.802 86.5833 5
-1 -3 23 -105.912 83.7344 5
-1 -3 22 4683.88 353.997 5
-1 -3 21 4215.34 378.439 5
-1 -3 20 29737.3 1030.61 6
-1 -3 20 28900.8 1057.86 5
-1 -3 19 455.038 202.300 5
-1 3 19 222.245 192.961 5
-1 -3 19 331.274 178.094 6
-1 3 18 5466.14 535.056 5
-1 -3 18 5267.79 511.211 6
-1 -3 18 5291.23 521.448 5
-1 3 17 17028.4 997.838 6
-1 -3 17 18492.1 958.151 5
-1 -3 17 18480.9 919.485 7
-1 3 17 16408.9 901.437 5
-1 -3 17 18411.5 913.413 6
-1 3 16 5668.22 541.352 5
-1 -3 16 5454.33 528.983 7
-1 3 16 5345.50 584.361 6
-1 -3 16 6168.34 527.335 6
-1 -3 16 5546.62 536.938 5
-1 -3 15 1105.99 236.731 6
-1 -3 15 866.373 275.005 5
-1 3 15 685.593 179.030 5
-1 3 15 1198.13 294.857 6
-1 -3 15 802.311 224.812 7
-1 -3 14 382.042 145.150 6
-1 3 14 571.225 196.851 6
-1 -3 14 678.262 205.579 5
-1 -3 14 625.023 212.013 7
-1 3 14 860.379 219.528 5
-1 3 13 10766.9 1349.10 3
-1 -3 13 9688.71 1328.60 2
-1 -3 13 8642.45 604.884 7
-1 -3 13 9556.64 641.512 5
-1 3 12 2365.87 624.396 3
-1 -3 12 2204.93 596.887 2
-1 3 11 4289.01 751.311 3
-1 -3 11 4360.77 764.809 2
-1 -3 10 11292.2 1197.22 2
-1 3 10 10535.3 1123.43 3
1 -3 -10 9352.58 893.403 1
-1 3 9 262.702 215.905 3
-1 -3 9 232.809 237.452 2
1 -3 -9 171.682 245.458 1
-1 -3 8 5356.91 759.802 2
-1 3 8 4785.49 724.311 3
-1 3 7 21262.9 1322.73 3
-1 -3 7 22336.0 1319.53 2
-1 -3 6 45277.8 1750.37 2
-1 3 6 42738.7 1747.15 3
-1 3 5 22049.7 1192.41 3
-1 -3 5 22886.0 1179.83 2
-1 -3 5 21637.3 890.575 1
-1 -3 4 1689.32 278.595 1
-1 -3 4 2421.25 398.567 2
-1 3 4 2325.48 388.055 3
-1 3 3 154236. 2701.40 3
-1 -3 3 150795. 2643.73 1
-1 -3 2 234299. 3387.99 1
-1 -3 1 29024.0 1220.61 1
-1 -3 0 168738. 3036.89 1
1 -3 1 133375. 1147.30 2
-1 -3 -1 133305. 2784.89 1
-1 -3 -2 1323.05 336.936 1
1 -3 2 1408.22 182.630 2
1 3 3 70.2418 159.174 3
-1 -3 -3 225.317 226.571 1
1 -3 3 31.3985 89.7260 2
-1 -3 -4 25208.8 1331.88 1
1 3 4 25973.8 1295.89 3
1 -3 4 24146.1 982.207 2
1 3 5 10860.2 940.987 3
1 -3 5 10403.6 747.436 2
-1 -3 -5 10821.9 912.866 1
-1 -3 -6 86411.6 2599.71 1
1 -3 6 81589.2 2293.78 2
1 3 6 88111.0 2694.01 3
1 3 7 17487.6 1313.70 3
-1 -3 -7 17271.2 1207.60 1
1 -3 7 17592.7 1177.47 2
1 3 8 21325.5 1541.79 3
-1 -3 -8 24157.8 1469.90 1
-1 -3 -9 6996.22 827.692 1
1 3 9 7061.86 921.242 3
1 3 10 11585.4 1242.48 3
-1 -3 -10 11020.9 1028.04 1
1 3 11 5570.35 889.845 3
1 3 12 5209.26 902.250 3
1 -3 13 1942.16 314.422 5
1 3 13 2326.71 320.767 8
1 3 13 1999.17 324.243 5
1 3 13 2988.67 711.253 3
1 -3 14 531.235 205.981 7
1 3 14 318.678 216.314 5
1 -3 14 119.819 176.316 5
1 3 14 112.997 174.618 8
1 3 14 861.569 514.203 3
1 3 15 18805.4 1019.55 5
1 3 15 17981.2 1865.34 3
1 -3 15 17429.6 855.852 6
1 -3 15 17188.5 900.049 5
1 3 15 18067.3 881.080 8
1 -3 16 85208.9 1921.68 6
1 3 16 89391.7 2215.45 5
1 3 16 87218.2 1921.07 8
1 -3 16 87989.3 2052.86 5
1 3 17 16984.3 842.416 8
1 -3 17 16178.9 860.417 6
1 3 17 16707.1 970.600 5
1 -3 17 16671.5 905.165 5
1 3 18 13603.4 874.830 5
1 -3 18 14892.6 839.403 5
1 3 18 13485.3 704.411 8
1 -3 19 1137.25 255.968 5
1 3 19 1101.05 293.145 5
1 -3 20 1368.31 269.924 5
1 -3 21 906.702 207.312 5
1 -3 22 125.911 120.581 5
1 -3 23 1037.35 131.575 5
-1 -4 22 2313.54 227.276 5
-1 -4 21 16305.7 671.530 5
-1 -4 20 4453.36 419.787 5
-1 -4 20 4290.69 379.202 6
-1 -4 19 2425.13 336.483 5
-1 -4 19 2005.25 287.530 6
-1 -4 18 105.921 125.497 6
-1 -4 18 60.4031 161.267 5
-1 -4 18 80.6748 155.388 7
-1 -4 17 1421.71 319.862 5
-1 -4 17 1070.89 262.560 7
-1 -4 17 1255.92 265.033 6
-1 4 17 1420.53 296.427 5
-1 4 16 54926.0 1598.41 5
-1 -4 16 59328.9 1513.56 6
-1 -4 16 57719.4 1545.75 7
-1 -4 16 58877.2 1662.44 5
-1 -4 15 1348.58 275.245 6
-1 -4 15 1556.99 329.116 5
-1 4 15 1713.58 399.415 6
-1 4 15 1528.81 324.102 5
-1 -4 15 1590.17 327.593 7
-1 4 14 36888.6 1380.27 6
-1 -4 14 36864.4 1221.81 7
-1 -4 14 35577.0 1295.86 5
-1 4 14 35631.7 1263.23 5
-1 -4 14 35635.5 1163.38 6
-1 4 13 3313.68 391.316 5
-1 -4 13 3396.34 360.233 6
-1 -4 13 3026.54 404.371 5
-1 4 13 2506.90 357.872 6
-1 4 13 3714.39 864.713 3
-1 -4 13 2672.24 352.827 7
-1 -4 13 3107.32 762.763 2
-1 -4 12 23218.0 1003.21 5
-1 4 12 27993.7 2125.91 3
-1 -4 12 26313.2 2041.55 2
-1 4 11 3918.64 774.917 3
-1 -4 11 3136.96 708.509 2
-1 -4 10 351.425 299.666 2
1 -4 -10 -87.2443 235.986 1
-1 4 10 87.5514 268.703 3
-1 -4 9 48630.4 2343.01 2
-1 4 9 47693.2 2357.51 3
1 -4 -9 47141.2 2246.54 1
-1 4 8 80.6079 215.741 3
-1 -4 8 89.0932 180.540 2
-1 -4 7 74360.0 2491.57 2
-1 4 7 72484.6 2598.73 3
-1 4 6 116849. 3124.75 3
-1 -4 6 113925. 2914.63 2
-1 -4 5 2715.78 420.918 1
-1 -4 5 3254.47 529.364 2
-1 4 5 2360.73 478.459 3
-1 4 4 173210. 3340.79 3
-1 -4 4 181559. 3316.42 2
-1 -4 4 175506. 3308.26 1
-1 -4 3 1435.16 395.407 1
-1 4 3 1665.14 340.332 3
-1 -4 3 1014.49 282.847 2
-1 -4 2 165208. 3356.01 1
1 4 -1 15068.6 596.510 3
-1 -4 1 16032.1 1099.45 1
-1 -4 0 75932.5 2359.29 1
1 4 0 78796.1 1612.85 3
1 4 1 108657. 2135.07 3
-1 -4 -1 107776. 2869.73 1
1 -4 2 171608. 1881.40 2
-1 -4 -2 172113. 3711.98 1
1 4 2 174762. 2974.12 3
1 4 3 55131.6 1849.53 3
1 -4 3 55240.1 1319.42 2
-1 -4 -3 55923.2 2169.97 1
1 -4 4 17557.2 851.912 2
-1 -4 -4 16198.2 1213.06 1
1 4 4 15084.8 1059.14 3
1 -4 5 126055. 2567.38 2
1 4 5 128388. 3181.03 3
-1 -4 -5 128203. 3469.02 1
-1 -4 -6 2945.44 589.791 1
1 4 6 2666.63 531.209 3
1 -4 6 2876.68 470.745 2
1 4 7 1205.59 419.305 3
-1 -4 -7 848.739 315.436 1
1 -4 7 432.199 274.181 2
1 4 8 4611.26 775.785 3
-1 -4 -8 6546.48 851.635 1
1 4 9 12502.5 1257.67 3
-1 -4 -9 12577.2 1218.00 1
-1 -4 -10 40711.6 2197.92 1
1 4 10 39625.7 2389.58 3
-1 -4 -11 20581.4 1569.54 1
1 4 11 22067.5 1828.75 3
1 4 12 35098.8 1287.92 5
1 4 12 36633.5 1203.76 8
1 -4 12 36704.6 1202.55 5
1 4 12 39220.8 2566.98 3
1 -4 13 479.539 215.741 5
1 4 13 -26.5287 261.282 3
1 4 13 311.102 171.260 8
1 4 13 418.767 249.485 5
1 4 14 12076.9 1514.56 3
1 4 14 11774.8 808.786 5
1 -4 14 11355.6 737.674 5
1 4 14 10749.8 684.792 8
1 -4 15 24892.9 1092.73 5
1 4 15 25275.2 1193.64 5
1 4 15 26156.4 1053.98 8
1 -4 16 830.603 234.268 5
1 4 16 288.062 168.391 8
1 4 16 677.663 290.100 5
1 -4 17 6031.91 555.712 5
1 4 17 6412.53 518.332 8
1 4 18 9.32257 139.852 8
1 -4 18 41.0199 174.615 5
1 -4 19 144.607 154.047 5
1 -4 20 2612.25 313.534 5
1 -4 21 481.544 155.123 5
1 -4 22 189.928 81.4605 5
-1 -5 22 -62.0041 67.9781 5
-1 -5 21 117.723 98.1851 5
-1 -5 20 6064.92 427.910 5
-1 -5 19 955.348 233.458 5
-1 -5 18 21624.3 931.637 5
-1 -5 17 35816.4 1143.19 7
-1 -5 17 36712.8 1254.74 5
-1 -5 16 7652.52 623.324 5
-1 -5 16 7233.95 547.543 7
-1 -5 15 2155.91 334.503 7
-1 -5 15 2189.78 376.315 5
-1 -5 14 1471.44 314.511 5
-1 -5 14 1359.56 252.896 7
-1 -5 13 205.734 185.328 7
-1 -5 13 121.353 174.906 5
-1 -5 13 245.465 407.162 2
-1 -5 12 7262.23 1139.95 2
-1 -5 12 6896.63 542.818 7
-1 -5 11 277.905 316.947 2
-1 5 11 79.0430 331.321 3
-1 -5 11 331.190 147.955 7
-1 5 10 10238.8 1262.61 3
-1 -5 10 10810.2 1202.92 2
1 -5 -10 9689.58 1174.16 1
-1 -5 9 1717.23 501.091 2
1 -5 -9 780.642 306.168 1
-1 5 9 1049.24 465.257 3
-1 -5 8 5721.16 795.890 2
-1 5 8 5117.78 816.723 3
-1 5 7 13633.4 1225.90 3
-1 -5 7 11589.6 1060.90 2
-1 -5 6 109.540 143.263 2
-1 5 6 172.154 274.728 3
-1 -5 5 5949.33 715.212 2
-1 -5 5 7134.61 779.851 1
-1 5 5 6443.86 765.926 3
-1 -5 4 83473.6 2706.78 1
-1 -5 4 91899.0 2553.21 2
-1 -5 3 28431.7 1594.78 1
-1 -5 3 28639.3 1413.45 2
-1 -5 2 4771.94 710.484 1
-1 -5 1 32446.6 1780.04 1
-1 -5 0 10552.4 1030.31 1
-1 -5 -1 -13.0388 276.642 1
1 5 1 98.7212 198.654 3
-1 -5 -2 1302.56 416.515 1
1 5 2 1179.74 316.939 3
-1 -5 -3 73448.4 2839.31 1
1 5 3 71406.0 2178.57 3
-1 -5 -4 4003.52 714.366 1
1 5 4 3205.37 534.624 3
1 5 5 27168.5 1552.27 3
-1 -5 -5 31938.0 1964.07 1
-1 -5 -6 622.312 391.916 1
1 5 6 240.766 262.745 3
1 5 7 1211.19 450.976 3
-1 -5 -7 1079.39 433.084 1
1 5 8 818.350 441.317 3
-1 -5 -8 1049.88 494.026 1
-1 -5 -9 425.214 278.357 1
1 5 9 210.450 258.292 3
-1 -5 -10 726.854 377.472 1
1 5 10 502.169 366.059 3
1 5 11 23135.9 1962.35 3
1 5 11 25634.2 1019.07 8
1 -5 11 25441.8 1007.68 5
-1 -5 -11 24244.8 1877.00 1
1 -5 12 444.385 207.673 5
1 5 12 249.528 319.172 3
1 5 12 713.105 185.745 8
1 5 13 140765. 2444.28 8
1 -5 13 146707. 2480.51 5
1 5 13 149726. 5311.43 3
1 5 14 -293.620 208.685 8
1 -5 14 233.987 187.675 5
1 5 15 17988.5 855.565 8
1 -5 15 18347.7 910.202 5
1 5 16 241.667 170.050 8
1 -5 16 435.913 217.770 5
1 5 17 2953.29 332.684 8
1 -5 17 3545.59 407.833 5
1 5 18 2408.75 270.561 8
1 -5 18 2778.13 335.106 5
1 -5 19 141.260 128.728 5
1 -5 20 330.084 144.211 5
1 -5 21 945.821 154.924 5
-1 -6 21 238.460 84.3845 5
-1 -6 20 5083.96 340.943 5
-1 -6 19 3324.28 332.483 5
-1 -6 18 17845.5 769.055 5
-1 -6 17 31964.1 1100.47 5
-1 -6 17 30503.5 956.438 7
-1 -6 16 41384.0 1315.02 5
-1 -6 16 39020.9 1155.93 7
-1 -6 15 29852.9 1161.18 5
-1 -6 15 28658.0 1016.66 7
-1 -6 14 -46.4755 146.604 7
-1 -6 14 168.840 196.180 5
-1 -6 13 299.052 224.772 5
-1 -6 13 341.145 145.639 7
-1 6 12 1045.77 225.810 8
-1 -6 12 636.044 178.482 7
-1 -6 11 -89.0820 137.388 7
-1 6 11 106.943 147.704 8
-1 6 10 179.575 196.965 8
-1 -6 10 -82.1568 153.779 7
1 -6 -10 159.187 226.328 1
1 -6 -9 3158.98 759.124 1
-1 6 9 2205.34 301.145 8
1 -6 -8 3282.33 742.549 1
-1 -6 8 4051.34 703.441 2
-1 -6 7 5396.72 779.817 2
-1 -6 6 337.027 276.879 2
-1 -6 5 819.114 333.747 2
-1 -6 4 51693.2 2416.00 1
-1 -6 4 57478.8 2132.62 2
-1 -6 3 6284.09 862.209 1
-1 -6 3 4382.84 613.377 2
-1 -6 2 7929.22 1000.58 1
-1 -6 2 5513.94 625.124 2
-1 -6 1 304.478 286.896 1
-1 -6 0 28112.0 1888.72 1
-1 -6 -1 556.806 358.864 1
-1 -6 -2 12466.3 1292.30 1
1 6 3 117.659 189.016 3
-1 -6 -3 257.445 274.370 1
1 6 4 269.301 222.798 3
-1 -6 -4 138.819 270.764 1
-1 -6 -5 15238.4 1516.81 1
1 6 5 14843.1 1208.44 3
1 6 6 100.485 227.833 3
-1 -6 -6 36.3385 325.576 1
1 6 7 985.559 360.518 3
-1 -6 -7 845.274 477.244 1
1 6 8 2796.03 654.969 3
-1 -6 -8 4651.33 877.413 1
1 6 9 1756.19 524.710 3
1 6 9 2001.43 322.035 8
-1 -6 -9 2191.30 624.202 1
-1 -6 -10 24320.1 2030.04 1
1 6 10 22160.1 1877.81 3
1 6 10 22537.1 950.899 8
1 -6 11 10261.8 656.260 5
-1 -6 -11 11060.0 1363.63 1
1 6 11 10028.9 652.396 8
1 6 11 11885.8 1442.72 3
1 6 12 37025.4 1259.63 8
1 -6 12 35667.5 1232.09 5
1 6 13 22211.4 965.600 8
1 -6 13 21777.6 976.970 5
1 -6 14 12657.0 751.899 5
1 6 14 12380.7 714.695 8
1 -6 15 14864.9 783.699 5
1 6 15 14006.7 737.362 8
1 6 16 29912.8 1010.72 8
1 -6 16 31641.2 1100.64 5
1 -6 17 2379.23 311.797 5
1 6 17 2326.41 280.822 8
1 -6 18 2.11156 128.568 5
1 6 18 128.177 110.141 8
1 -6 19 6109.58 397.974 5
1 -6 20 875.496 155.830 5
-1 -7 20 5348.93 269.701 5
-1 -7 19 2093.43 224.885 5
-1 -7 18 14002.8 605.773 5
-1 -7 17 711.170 217.127 5
-1 -7 16 32.3232 96.3699 7
-1 -7 16 144.384 163.497 5
-1 -7 15 3641.81 403.459 5
-1 -7 15 2700.90 308.790 7
-1 -7 14 10324.8 681.892 5
-1 -7 14 10338.7 591.614 7
-1 7 13 76.5280 139.088 8
-1 -7 13 -29.8154 189.054 5
-1 -7 13 206.756 143.598 7
-1 -7 12 -65.1752 138.247 7
-1 7 12 8.51200 129.750 8
-1 7 11 6583.49 493.472 8
-1 -7 11 7114.78 526.321 7
-1 -7 10 51.5982 154.579 7
1 -7 -10 213.108 298.821 1
-1 7 10 -119.263 176.017 8
1 -7 -9 2122.22 620.359 1
-1 -7 9 2894.09 348.621 7
-1 7 9 2778.00 336.116 8
1 -7 -8 2169.42 671.381 1
-1 -7 8 1715.25 252.172 7
-1 7 8 1623.26 262.521 8
1 -7 -7 768.186 451.902 1
-1 7 7 1368.34 249.297 8
-1 7 6 16910.6 789.386 8
1 -7 -6 17758.5 1819.15 1
-1 -7 4 3033.43 654.393 1
-1 -7 3 494.682 349.715 1
-1 -7 2 1822.63 603.074 1
-1 -7 1 7880.24 1109.54 1
-1 -7 0 32.2568 323.511 1
-1 -7 -1 1759.66 618.527 1
-1 -7 -2 97.5240 247.248 1
-1 -7 -3 481.631 446.453 1
-1 -7 -4 9498.02 1309.37 1
-1 -7 -5 1518.13 492.474 1
1 7 5 1477.20 239.423 8
1 7 6 9657.29 604.448 8
-1 -7 -6 10628.7 1409.51 1
1 -7 6 8595.23 553.069 9
-1 -7 -7 5440.80 973.614 1
1 -7 7 4091.56 373.291 9
1 7 7 5571.68 475.464 8
1 7 8 1410.05 285.649 8
1 7 8 1476.41 534.372 3
-1 -7 -8 1449.82 516.391 1
1 7 9 320.776 181.419 8
-1 -7 -9 116.362 344.506 1
1 7 10 5097.41 489.557 8
1 7 11 1788.99 305.655 8
1 -7 11 1517.79 306.155 5
1 7 12 8043.32 587.603 8
1 -7 12 6848.36 547.814 5
1 -7 13 2976.04 376.799 5
1 7 13 2888.97 373.450 8
1 7 14 38169.3 1180.45 8
1 -7 14 40722.4 1223.34 5
1 -7 15 5.36647 122.548 5
1 7 15 60.9986 119.067 8
1 7 16 140.069 129.560 8
1 -7 16 19.6310 131.446 5
1 -7 17 93.7428 115.577 5
1 7 17 308.703 114.008 8
1 -7 18 -210.606 104.905 5
1 7 18 -69.0078 76.2968 8
1 -7 19 4830.48 265.085 5
-1 -8 18 88.8179 79.5160 5
-1 -8 17 5807.35 364.152 5
-1 -8 16 558.614 161.091 5
-1 -8 15 4539.57 391.417 5
-1 8 14 294.044 118.880 8
-1 -8 14 990.059 215.335 5
-1 -8 13 1738.98 300.788 5
-1 8 13 1408.27 226.521 8
-1 -8 12 1902.17 323.863 5
-1 8 12 1743.50 262.592 8
-1 8 11 264.857 169.882 8
-1 8 10 326.030 180.481 8
-1 8 9 2530.29 337.296 8
-1 8 8 8692.50 607.194 8
-1 8 7 688.551 222.763 8
-1 8 6 16943.5 826.100 8
1 -8 -6 17408.8 1937.05 1
1 -8 -5 41909.3 2989.26 1
-1 8 5 38461.5 1221.21 8
1 -8 -4 4235.63 865.549 1
-1 8 4 4026.76 417.297 8
1 -8 -3 18535.5 1977.29 1
1 8 -3 20425.6 829.841 8
-1 8 3 20611.2 889.873 8
-1 8 2 5336.28 471.877 8
1 8 -2 4936.80 438.088 8
-1 -8 2 4383.28 897.660 1
1 8 -1 10544.3 614.013 8
-1 -8 1 10088.9 1407.09 1
-1 8 1 9669.26 602.412 8
-1 -8 0 31510.8 2428.00 1
-1 8 0 31782.5 1072.06 8
1 8 0 33756.8 1081.80 8
1 8 1 21948.4 892.668 8
-1 8 -1 21611.3 891.690 8
-1 -8 -1 19845.5 1953.96 1
-1 -8 -2 112605. 4739.09 1
1 8 2 115225. 2047.99 8
-1 8 -2 117298. 2054.10 8
-1 -8 -3 32943.7 2560.56 1
1 8 3 32290.1 1103.63 8
1 8 4 6785.59 534.454 8
-1 -8 -4 7292.30 1217.38 1
1 -8 5 961.602 234.442 9
1 8 5 1482.88 269.331 8
1 -8 6 1619.31 295.987 9
1 8 6 1666.69 310.199 8
1 8 7 -63.7740 149.301 8
1 -8 7 56.0865 173.633 9
1 8 8 -157.972 204.483 8
1 8 9 73.5830 152.167 8
1 -8 10 9617.99 608.811 5
1 8 10 8742.38 594.858 8
1 -8 11 4075.00 408.293 5
1 8 11 4453.56 437.691 8
1 8 12 2421.85 327.839 8
1 -8 12 2241.19 294.372 5
1 -8 13 38577.3 1109.21 5
1 8 13 39539.4 1147.51 8
1 -8 14 441.595 142.744 5
1 8 14 267.646 175.124 8
1 8 15 1653.31 219.270 8
1 -8 15 1426.63 206.021 5
1 -8 16 390.657 117.116 5
1 8 16 287.696 112.433 8
1 -8 17 4143.02 254.101 5
1 8 17 4281.92 245.682 8
-1 -9 16 -9.98099 78.1118 5
-1 -9 15 175.475 113.647 5
-1 -9 14 18.5266 102.607 5
-1 -9 13 5368.26 413.070 5
-1 9 13 4178.19 304.239 8
-1 -9 12 110.278 141.153 5
-1 9 12 123.090 111.769 8
-1 9 11 7947.46 488.818 8
-1 9 10 587.318 173.146 8
-1 9 9 7538.13 532.054 8
-1 9 8 2426.11 327.475 8
-1 9 7 231.451 176.691 8
-1 9 6 3100.32 368.367 8
-1 9 5 1147.82 255.016 8
-1 9 4 10994.4 670.134 8
-1 9 3 117435. 2138.74 8
1 9 -2 8109.90 575.527 8
-1 9 2 8183.63 619.994 8
-1 9 1 124218. 2182.14 8
1 9 -1 118852. 2093.74 8
1 9 0 5219.13 474.503 8
-1 9 0 5443.76 499.010 8
1 9 1 34226.9 1153.26 8
1 9 2 4006.27 420.771 8
1 9 3 6313.89 532.703 8
1 9 4 564.095 212.922 8
1 -9 4 532.788 195.411 9
1 -9 5 5648.45 504.877 9
1 9 5 7024.21 552.125 8
1 -9 6 149.813 157.148 9
1 9 6 119.005 183.037 8
1 9 7 3450.85 398.067 8
1 -9 7 3790.54 399.005 9
1 9 8 -6.00250 149.818 8
1 9 9 6524.34 507.862 8
1 9 10 47.2469 138.338 8
1 9 11 16069.8 729.688 8
1 9 12 460.185 187.049 8
1 9 13 6861.97 421.609 8
1 9 14 1237.57 181.509 8
1 9 15 6056.62 319.950 8
1 9 16 698.728 96.3979 8
-1 -10 14 335.044 96.5752 5
-1 -10 13 5396.22 324.341 5
-1 -10 12 278.616 110.458 5
-1 10 12 83.7499 79.0538 8
-1 10 11 2234.49 226.796 8
-1 -10 11 2593.85 288.318 5
-1 10 10 4951.37 360.711 8
-1 -10 10 5553.41 411.248 5
1 -10 -10 5145.71 356.752 9
-1 10 9 914.014 199.527 8
-1 10 8 3599.99 347.497 8
-1 10 7 53.0522 120.636 8
-1 10 6 502.244 185.738 8
-1 -10 5 1495.49 263.471 9
-1 10 5 1405.13 259.117 8
-1 10 4 12738.6 705.240 8
-1 10 3 3288.74 386.067 8
-1 10 2 1151.60 252.407 8
1 10 0 10.9473 143.078 8
1 10 1 21612.3 896.783 8
1 -10 2 -35.1120 199.656 9
1 10 2 -101.601 151.071 8
1 -10 3 577.419 208.074 9
1 10 3 330.431 166.537 8
1 -10 4 9859.85 636.849 9
1 10 4 10296.1 623.699 8
1 10 5 10825.8 637.648 8
1 -10 5 11073.0 648.405 9
1 -10 6 1172.13 230.443 9
1 10 6 1418.37 266.910 8
1 10 7 1.88784 140.888 8
1 -10 7 275.469 160.968 9
1 10 8 1211.53 233.113 8
1 10 9 354.395 155.712 8
1 10 10 5632.90 406.811 8
1 10 11 98.8951 110.810 8
1 10 12 1367.56 188.072 8
1 10 13 -106.699 85.7010 8
1 10 14 1125.05 122.490 8
-1 -11 10 2601.38 222.241 5
-1 -11 9 34.9221 81.9008 5
1 -11 -9 -325.347 116.731 9
1 -11 -8 2698.80 251.739 9
1 -11 -7 2128.99 253.129 9
1 -11 -6 3826.35 330.138 9
-1 -11 5 1312.45 197.320 9
1 -11 -5 992.150 206.261 9
1 -11 -4 77.6618 158.309 9
-1 -11 4 -93.7007 155.231 9
1 -11 -3 -41.2905 159.657 9
-1 -11 3 -49.6487 139.418 9
1 -11 -2 -137.957 161.042 9
1 -11 -1 118.257 180.708 9
1 -11 0 177.536 184.962 9
1 -11 1 -59.7436 163.413 9
1 -11 2 464.816 173.043 9
1 11 2 -12.1520 131.919 8
1 11 3 962.096 192.934 8
1 -11 3 1031.79 213.223 9
1 11 4 2724.91 299.610 8
1 -11 4 2530.63 294.752 9
1 -11 5 552.022 155.340 9
1 11 5 395.544 139.272 8
1 -11 6 55.3784 117.081 9
1 11 6 141.899 111.630 8
1 11 7 727.470 167.397 8
1 -11 7 933.581 147.775 9
1 11 8 676.224 143.876 8
1 11 9 170.308 98.1879 8
1 11 10 -34.4995 83.0982 8
1 11 11 2029.12 171.570 8
1 -12 -7 56.3369 73.6592 9
1 -12 -6 -61.4532 109.579 9
1 -12 -5 212.579 105.901 9
1 -12 -4 2728.57 246.579 9
-1 -12 3 603.527 121.560 9
1 -12 -3 585.751 147.145 9
-1 -12 2 425.942 128.472 9
1 -12 -2 380.667 155.827 9
-1 -12 1 -66.4376 109.176 9
1 -12 -1 1.36708 114.776 9
1 -12 0 402.486 149.066 9
-1 -12 0 12.1732 113.092 9
-1 -12 -1 331.511 111.744 9
1 -12 1 487.507 129.333 9
-1 -12 -2 2445.68 251.699 9
1 -12 2 2502.29 251.120 9
-1 -12 -3 170.614 109.026 9
1 -12 3 52.7472 106.948 9
1 -12 4 550.198 129.501 9
-1 -12 -4 505.837 149.433 9
1 -12 5 734.331 126.272 9
-1 -12 -5 816.063 153.856 9
-1 -12 -6 1132.53 163.554 9
-1 -12 -7 381.387 98.4551 9
-2 0 23 177.556 93.9833 5
-2 0 22 654.624 162.224 5
-2 0 21 136.985 186.684 6
-2 0 21 -284.054 169.711 5
-2 0 20 427.182 223.833 6
-2 0 20 143.550 149.790 5
-2 0 19 63.7413 158.118 5
-2 0 19 161.924 222.789 6
-2 0 18 7605.34 640.161 6
-2 0 18 7805.80 632.939 5
-2 0 17 -63.4768 189.124 5
-2 0 17 32.2692 193.072 6
-2 0 16 10181.4 696.066 5
-2 0 16 10641.8 717.809 6
-2 0 15 -122.302 164.255 6
-2 0 15 70.9633 142.824 7
-2 0 15 -153.545 178.981 5
-2 0 14 15364.4 818.505 7
-2 0 14 15485.3 785.035 5
-2 0 14 16997.7 827.068 6
-2 0 13 146.544 217.848 2
-2 0 12 48439.8 2758.39 2
-2 0 11 22.8373 266.337 2
-2 0 10 12278.5 1219.24 2
-2 0 9 113.800 214.323 2
-2 0 8 34038.3 1713.09 2
-2 0 7 -26.2039 230.959 2
-2 0 6 55724.0 1835.86 2
-2 0 5 -60.3431 150.668 2
-2 0 3 153.400 158.188 2
-2 0 3 -79.7581 146.443 1
-2 0 2 915148. 5676.56 1
-2 0 1 81.2890 131.051 1
-2 0 0 25461.7 962.599 1
-2 0 -1 133.532 161.548 1
-2 0 -2 57600.9 1523.18 1
-2 0 -3 159.114 141.014 1
-2 0 -4 6996.64 576.088 1
-2 0 -5 -13.7281 158.788 1
-2 0 -6 46748.3 1552.76 1
-2 0 -7 45.2287 174.380 1
-2 0 -8 277331. 4015.60 1
-2 0 -9 13.8710 160.604 1
2 0 9 -69.9283 252.408 3
2 0 10 131732. 3849.29 3
2 0 11 238.376 292.097 3
2 0 12 17880.6 1515.32 3
2 0 13 299.596 357.081 3
2 0 14 1121.95 472.369 3
2 0 14 234.349 177.354 5
2 0 15 -61.2188 188.058 5
2 0 16 2140.69 369.255 5
2 0 17 -262.455 254.321 5
2 0 18 272.546 226.787 8
2 0 18 872.168 296.807 5
2 0 19 -329.083 246.013 5
2 0 19 -49.3011 141.231 8
2 0 20 186.239 139.038 8
2 0 20 341.174 166.127 5
2 0 21 -67.3668 141.513 5
2 0 22 4221.51 365.894 5
-2 -1 23 256.680 89.5941 5
-2 1 22 2665.63 254.457 5
-2 -1 22 3009.43 339.019 6
-2 -1 22 2315.75 255.550 5
-2 -1 21 2752.07 345.389 6
-2 -1 21 2568.29 301.150 5
-2 1 21 3680.69 424.166 6
-2 1 21 2722.07 317.037 5
-2 1 20 686.313 255.131 6
-2 -1 20 647.909 229.965 6
-2 1 20 290.984 136.858 5
-2 -1 20 421.548 210.561 5
-2 1 19 440.808 208.345 6
-2 1 19 536.928 165.490 5
-2 -1 19 217.202 180.315 5
-2 -1 19 360.995 220.316 6
-2 -1 18 4251.80 470.871 5
-2 1 18 3955.67 487.055 6
-2 1 18 3580.47 426.576 5
-2 -1 18 3626.29 455.862 6
-2 -1 17 237.324 162.538 5
-2 1 17 311.874 212.286 5
-2 -1 17 206.764 192.972 6
-2 1 17 298.535 168.396 6
-2 -1 17 359.785 221.290 7
-2 1 16 23169.0 1022.56 5
-2 -1 16 23193.5 1024.70 6
-2 1 16 22548.1 1060.31 6
-2 -1 16 22192.3 1032.03 7
-2 -1 16 24136.8 1079.20 5
-2 -1 15 117.968 193.113 5
-2 -1 15 69.7313 135.606 6
-2 1 15 398.460 194.191 5
-2 -1 15 384.616 214.625 7
-2 1 15 185.445 139.220 6
-2 1 14 410.682 184.752 6
-2 1 14 293.342 155.161 5
-2 -1 14 234.213 423.501 2
-2 -1 14 508.056 216.697 5
-2 -1 14 640.514 220.248 7
-2 -1 14 737.659 237.008 6
-2 -1 13 17510.0 1751.64 2
-2 -1 12 16698.6 1598.50 2
-2 -1 11 15901.5 1462.48 2
-2 1 11 14037.3 1417.95 2
-2 -1 10 8530.99 1017.50 2
-2 1 10 8348.96 1007.14 2
-2 -1 9 773.087 360.451 2
-2 1 9 751.213 341.933 2
-2 1 8 7874.67 827.307 2
-2 -1 8 7772.97 831.531 2
-2 1 7 291.852 197.719 2
-2 -1 7 922.340 331.542 2
-2 1 6 405.479 238.531 2
-2 -1 6 205.483 220.961 2
-2 -1 5 317.718 116.438 1
-2 1 5 308.600 219.781 2
-2 -1 5 448.018 228.467 2
-2 -1 4 1919.59 336.298 2
-2 1 4 2279.69 317.963 2
-2 -1 4 2240.52 269.105 1
-2 1 3 607938. 4391.68 2
-2 -1 3 615195. 4339.50 1
-2 1 2 977609. 5142.06 2
-2 -1 2 999999. 5818.79 1
-2 -1 1 484313. 4212.79 1
-2 1 0 143672. 2426.17 1
-2 -1 0 141569. 2383.29 1
-2 1 -1 110814. 2151.58 1
-2 -1 -1 110369. 2183.05 1
-2 1 -2 43686.7 1364.67 1
-2 -1 -2 43193.3 1438.47 1
-2 1 -3 37328.2 1291.28 1
-2 -1 -3 36845.0 1364.18 1
-2 -1 -4 57737.1 1769.32 1
-2 1 -4 56585.3 1641.54 1
-2 1 -5 17643.3 941.442 1
-2 -1 -5 18732.1 1050.49 1
-2 1 -6 17969.6 957.625 1
-2 -1 -6 18402.2 1071.58 1
-2 1 -7 92470.7 2178.29 1
-2 -1 -7 93092.7 2468.65 1
-2 1 -8 12495.5 809.246 1
-2 -1 -8 11264.6 909.755 1
-2 -1 -9 151693. 3262.89 1
2 1 9 159829. 4247.46 3
2 -1 9 147491. 3645.15 3
-2 -1 -10 33050.0 1560.65 1
2 1 10 36104.4 2135.12 3
2 -1 10 33416.2 1810.05 3
2 1 11 1291.93 414.246 3
2 -1 11 1008.71 367.466 3
2 -1 12 14019.3 1249.35 3
2 1 12 15805.8 1532.94 3
2 1 13 504.153 313.249 3
2 1 14 -289.779 212.681 5
2 -1 14 -0.67330 150.143 5
2 1 14 217.643 311.627 3
2 -1 14 439.811 228.160 6
2 1 15 -288.200 238.733 5
2 1 15 -140.171 251.031 3
2 -1 15 -43.5107 200.550 5
2 -1 16 27293.4 1185.57 5
2 1 16 26685.3 1233.87 5
2 1 17 13224.4 881.266 5
2 1 17 12522.9 788.266 8
2 -1 17 13563.8 835.462 5
2 1 18 -183.080 262.094 5
2 -1 18 -95.9729 184.421 5
2 1 18 63.9579 162.073 8
2 1 19 1345.04 334.430 5
2 1 19 1072.56 231.997 8
2 -1 19 1583.47 316.664 5
2 -1 19 1045.90 232.430 8
2 -1 20 236.256 156.734 5
2 1 20 68.8889 118.700 8
2 1 20 139.150 164.248 5
2 -1 20 298.695 122.061 8
2 1 21 136.269 149.846 5
2 -1 21 242.377 163.162 5
2 -1 22 324.967 104.586 5
-2 -2 23 4122.89 257.329 5
-2 -2 22 18896.0 719.018 6
-2 -2 22 18375.5 674.083 5
-2 2 21 489.298 171.913 5
-2 -2 21 113.367 135.268 5
-2 -2 21 316.404 182.936 6
-2 -2 20 11606.3 680.871 6
-2 2 20 12868.1 766.130 6
-2 2 20 11878.2 643.669 5
-2 -2 20 12042.3 682.995 5
-2 -2 19 4116.19 442.801 6
-2 2 19 3255.14 436.011 6
-2 2 19 3016.14 370.386 5
-2 -2 19 3133.26 391.462 5
-2 2 18 3760.92 452.602 6
-2 -2 18 3726.03 437.190 5
-2 -2 18 4230.43 476.828 7
-2 -2 18 3927.63 447.733 6
-2 2 18 3330.36 383.520 5
-2 -2 17 5785.87 520.571 6
-2 -2 17 6169.98 570.099 5
-2 2 17 5433.82 566.244 6
-2 -2 17 5019.64 513.826 7
-2 2 17 5823.47 531.450 5
-2 2 16 46406.4 1430.63 5
-2 -2 16 46789.4 1496.64 5
-2 -2 16 48177.3 1463.87 6
-2 2 16 47269.0 1542.81 6
-2 -2 16 46722.4 1470.66 7
-2 2 15 1553.91 269.691 5
-2 2 15 2133.15 364.453 6
-2 -2 15 1684.90 279.942 6
-2 -2 15 1855.84 339.998 5
-2 -2 15 1770.34 311.785 7
-2 -2 15 1822.28 724.720 2
-2 -2 14 21968.6 930.537 6
-2 -2 14 20018.4 915.238 7
-2 2 14 20219.7 949.759 6
-2 -2 14 20336.2 945.148 5
-2 -2 14 23603.8 2147.33 2
-2 -2 13 188.471 287.681 2
-2 -2 12 4777.91 879.173 2
-2 -2 11 2834.01 680.906 2
-2 -2 10 1441.89 458.849 2
-2 -2 9 49528.2 2275.81 2
-2 -2 8 3803.35 641.241 2
-2 2 8 3951.09 630.143 2
-2 -2 7 58331.3 2157.85 2
-2 2 7 58577.6 2049.17 2
-2 -2 6 80349.9 2403.80 2
-2 2 6 76919.6 2103.28 2
-2 -2 5 44300.2 1672.18 2
-2 2 5 43209.7 1426.05 2
-2 -2 5 42742.5 1126.11 1
-2 -2 4 55759.2 1407.22 1
-2 2 4 58962.2 1449.16 2
-2 -2 3 5945.70 500.170 1
-2 2 3 6620.61 424.524 2
-2 2 2 32297.2 739.386 2
-2 -2 2 32987.3 1198.67 1
-2 -2 1 25799.4 1093.52 1
-2 2 1 21695.1 474.217 2
-2 -2 0 100864. 2233.50 1
-2 -2 -1 8672.23 701.930 1
-2 -2 -2 1039.08 301.979 1
-2 -2 -3 10351.1 802.807 1
-2 -2 -4 5641.20 643.400 1
-2 -2 -5 7157.22 737.074 1
-2 -2 -6 12632.5 989.789 1
-2 -2 -7 192.104 256.316 1
2 2 8 22655.9 1616.43 3
-2 -2 -8 23421.3 1392.26 1
2 2 9 28320.0 1879.22 3
2 -2 9 25695.3 1402.79 3
-2 -2 -9 25917.3 1528.64 1
2 2 10 19862.7 1628.59 3
-2 -2 -10 19344.0 1334.74 1
2 2 11 2037.21 589.617 3
2 2 12 263.950 295.132 3
2 -2 13 38783.6 1270.82 5
2 2 13 41101.3 1412.63 5
2 2 13 39848.9 2561.69 3
2 -2 14 18483.8 913.571 6
2 2 14 19130.4 1820.87 3
2 -2 14 18545.4 924.224 5
2 2 14 19842.1 1055.48 5
2 2 14 19220.4 950.208 8
2 2 15 1070.39 300.806 3
2 2 15 722.126 231.790 5
2 -2 15 783.645 269.000 5
2 2 15 1143.70 263.211 8
2 -2 16 401.532 206.552 5
2 2 16 224.410 196.739 8
2 -2 17 609.712 229.745 5
2 2 17 639.993 228.849 8
2 2 17 715.539 287.245 5
2 -2 18 4231.06 466.268 5
2 2 18 3698.42 430.794 8
2 2 18 3850.67 496.613 5
2 -2 19 -140.927 205.360 5
2 2 19 258.113 166.170 8
2 2 19 217.641 192.166 5
2 -2 20 -138.066 208.675 5
2 2 20 64.3926 123.695 8
2 -2 21 5300.33 416.953 5
2 -2 22 1125.10 182.688 5
-2 -3 22 0.63770 108.285 5
-2 -3 21 628.347 178.127 6
-2 -3 21 137.448 120.441 5
-2 -3 20 1477.36 252.351 6
-2 -3 20 1549.87 250.651 5
-2 -3 19 3268.40 372.968 6
-2 -3 19 3635.75 410.903 5
-2 3 19 3321.75 362.064 5
-2 -3 18 9603.20 641.978 6
-2 3 18 9710.65 634.867 5
-2 -3 18 11191.5 722.009 5
-2 -3 18 9098.28 655.547 7
-2 3 18 10155.7 726.449 6
-2 3 17 20213.5 1027.92 6
-2 -3 17 18734.5 951.446 5
-2 -3 17 20627.5 930.134 6
-2 3 17 19391.3 903.219 5
-2 -3 17 20631.3 950.431 7
-2 3 16 1022.81 267.926 6
-2 -3 16 1158.49 262.284 6
-2 -3 16 728.428 271.911 5
-2 -3 16 1320.54 266.423 7
-2 3 15 966.169 263.751 6
-2 -3 15 690.786 229.321 6
-2 -3 15 1012.45 269.290 5
-2 -3 15 841.998 230.179 7
-2 -3 15 1293.32 515.823 2
-2 -3 14 -117.036 337.404 2
-2 3 14 148.057 156.503 6
-2 -3 14 -245.721 188.205 6
-2 -3 14 -193.691 179.641 5
-2 -3 14 181.273 147.751 7
-2 3 13 13088.8 748.456 6
-2 -3 13 12826.1 679.958 6
-2 -3 13 15426.9 1648.84 2
-2 -3 13 12368.6 734.724 5
-2 -3 13 12961.8 731.397 7
-2 -3 12 2623.96 685.678 2
-2 -3 11 -583.481 390.806 2
-2 -3 10 2806.12 636.700 2
-2 -3 9 2230.17 522.638 2
-2 -3 8 34925.9 1852.07 2
-2 -3 7 31062.9 1692.04 2
-2 -3 6 2348.85 512.785 2
-2 -3 5 196.461 140.322 1
-2 -3 5 337.498 279.175 2
-2 -3 4 415.163 236.216 1
-2 -3 3 241.171 198.203 1
-2 -3 2 119.814 165.374 1
-2 -3 1 8117.25 723.480 1
-2 -3 0 69214.4 2144.81 1
-2 -3 -1 18960.7 1163.33 1
-2 -3 -2 2307.11 452.434 1
-2 -3 -3 4998.42 675.257 1
-2 -3 -4 12838.3 1034.53 1
-2 -3 -5 16688.8 1187.16 1
-2 -3 -6 15103.8 1186.52 1
-2 -3 -7 35575.2 1856.56 1
2 3 7 35226.5 2010.90 3
-2 -3 -8 4478.60 689.120 1
2 3 8 3573.88 702.530 3
-2 -3 -9 621.009 291.213 1
2 3 9 780.801 405.506 3
2 3 10 4324.75 820.853 3
-2 -3 -10 4264.37 717.601 1
2 3 11 4649.12 884.744 3
-2 -3 -11 5245.63 806.645 1
2 3 12 13963.9 1551.58 3
2 3 12 15158.4 838.296 5
2 3 13 13297.3 844.097 5
2 3 13 13204.3 1521.91 3
2 3 13 14024.4 790.085 8
2 -3 13 13313.9 764.077 5
2 3 14 19826.2 1064.62 5
2 3 14 18704.9 940.270 8
2 -3 14 18826.5 918.836 5
2 3 14 19879.4 1941.11 3
2 -3 15 22578.0 1024.60 5
2 3 15 23372.9 1185.67 5
2 3 15 21578.6 1023.85 8
2 3 16 20218.0 981.897 8
2 3 16 20970.7 1133.38 5
2 -3 16 20568.0 994.559 5
2 -3 17 148.911 214.502 5
2 3 17 31.1379 149.033 8
2 3 17 148.414 254.186 5
2 -3 18 7121.43 568.160 5
2 3 18 6368.42 521.513 8
2 3 18 7598.45 661.145 5
2 -3 19 5623.12 491.868 5
2 3 19 4883.63 415.012 8
2 -3 20 -127.036 136.095 5
2 3 20 -125.876 138.561 8
2 -3 21 1854.48 229.439 5
2 -3 22 307.417 103.613 5
-2 -4 22 -92.7340 83.3995 5
-2 -4 21 12211.9 521.952 6
-2 -4 21 12581.5 562.723 5
-2 -4 20 173.677 149.065 5
-2 -4 20 90.3546 131.751 6
-2 -4 19 21360.3 839.431 6
-2 -4 19 20943.7 887.376 5
-2 -4 18 380.702 193.360 6
-2 -4 18 477.556 209.682 5
-2 -4 18 542.165 210.011 7
-2 -4 17 332.711 181.516 7
-2 -4 17 116.403 155.911 5
-2 -4 17 361.223 196.209 6
-2 -4 16 5958.76 499.901 6
-2 4 16 6055.54 578.193 6
-2 -4 16 5912.63 519.314 7
-2 -4 16 5111.70 516.974 5
-2 4 15 -15.5434 158.723 6
-2 -4 15 223.439 166.122 5
-2 -4 15 -37.2091 155.355 6
-2 -4 15 -40.9654 150.323 7
-2 -4 14 2795.37 763.836 2
-2 -4 14 3311.77 368.904 6
-2 -4 14 2658.13 395.292 5
-2 -4 14 3303.18 399.141 7
-2 -4 13 -45.3512 174.087 5
-2 -4 13 266.868 164.540 7
-2 -4 13 270.244 156.128 6
-2 -4 13 23.9034 306.686 2
-2 -4 12 -225.693 142.160 6
-2 -4 12 183.610 158.546 7
-2 -4 11 -565.696 383.833 2
-2 -4 10 13426.4 1363.06 2
-2 -4 9 414.522 278.504 2
-2 -4 8 7607.99 923.363 2
-2 -4 7 114323. 3376.89 2
-2 -4 6 13135.9 1111.25 2
-2 -4 5 20798.2 1342.30 2
-2 -4 5 19119.8 1109.20 1
-2 -4 4 733.868 330.068 1
-2 -4 4 844.328 353.031 2
-2 -4 3 94096.5 2688.71 1
-2 -4 2 11372.4 954.367 1
-2 -4 1 50468.5 2019.97 1
-2 -4 0 4997.31 669.095 1
-2 -4 -1 14293.4 1126.47 1
-2 -4 -2 217850. 4452.70 1
-2 -4 -3 10948.4 1058.59 1
-2 -4 -4 122968. 3511.49 1
2 4 4 126766. 3282.96 3
2 4 5 8571.92 948.344 3
-2 -4 -5 9435.71 1037.75 1
-2 -4 -6 12611.9 1196.14 1
2 4 6 11790.2 1146.43 3
2 4 7 10829.7 1183.63 3
-2 -4 -7 11771.9 1188.51 1
-2 -4 -8 10229.4 1132.55 1
2 4 8 10991.7 1192.69 3
2 4 9 12527.4 1319.24 3
-2 -4 -9 13214.4 1278.96 1
2 4 10 24638.8 1941.19 3
-2 -4 -10 23480.8 1755.59 1
-2 -4 -11 1317.22 476.370 1
2 4 11 1577.12 324.005 5
2 4 11 1531.35 294.808 8
2 4 11 1165.31 424.627 3
2 4 12 41382.0 1450.71 5
2 -4 12 40505.7 1250.32 5
2 4 12 42640.7 1362.16 8
2 4 12 43593.5 2769.31 3
2 4 13 16122.3 1776.06 3
2 4 13 17799.0 900.614 8
2 -4 13 16723.6 851.534 5
2 4 13 17802.6 984.798 5
2 -4 14 51400.8 1488.13 5
2 4 14 48974.2 1516.70 8
2 4 14 50675.3 1689.72 5
2 -4 15 1479.92 301.410 5
2 4 15 1842.45 338.947 8
2 -4 16 12681.8 758.062 5
2 4 16 12135.3 742.159 8
2 -4 17 3780.23 417.745 5
2 4 17 3881.97 399.526 8
2 -4 18 1455.13 266.837 5
2 4 18 1418.87 244.607 8
2 4 19 976.275 195.678 8
2 -4 19 1151.27 227.971 5
2 -4 20 450.367 146.806 5
2 4 20 652.953 144.453 8
2 -4 21 112.366 100.354 5
-2 -5 21 634.619 129.413 5
-2 -5 20 2295.88 258.872 5
-2 -5 19 3551.51 301.286 6
-2 -5 19 4054.06 390.263 5
-2 -5 18 5403.14 412.597 6
-2 -5 18 5586.74 443.720 7
-2 -5 18 5292.16 477.776 5
-2 -5 17 4581.56 413.122 6
-2 -5 17 4622.91 469.977 5
-2 -5 17 4444.81 414.957 7
-2 -5 16 9088.57 584.819 6
-2 -5 16 9500.33 637.184 7
-2 -5 16 9210.14 669.397 5
-2 -5 15 556.909 183.371 5
-2 -5 15 669.842 176.536 6
-2 -5 15 700.859 235.889 7
-2 -5 14 2764.56 318.427 6
-2 -5 14 1999.83 345.679 5
-2 -5 14 2472.83 330.230 7
-2 -5 13 4622.05 950.441 2
-2 -5 13 4114.69 402.020 6
-2 -5 13 4259.21 464.565 5
-2 -5 13 4153.12 445.207 7
-2 -5 12 7200.20 580.751 7
-2 -5 12 7909.19 1216.85 2
-2 -5 11 376.892 234.144 2
-2 -5 11 352.908 148.455 7
2 -5 -10 16415.4 1526.26 1
-2 -5 10 17607.1 1646.71 2
-2 -5 10 16685.7 805.330 7
-2 -5 9 20390.3 1625.78 2
-2 -5 8 886.459 359.557 2
-2 -5 7 10487.7 1083.58 2
-2 -5 6 2608.02 552.920 2
-2 -5 5 15826.3 1136.73 1
-2 -5 5 18065.9 1335.47 2
-2 -5 4 35260.7 1807.51 2
-2 -5 4 33429.7 1755.01 1
-2 -5 3 91252.3 3015.54 1
-2 -5 2 50436.2 2261.62 1
-2 -5 1 19602.5 1430.49 1
2 5 0 15571.7 929.319 3
-2 -5 0 16701.8 1334.05 1
-2 -5 -1 58827.3 2537.67 1
2 5 1 58343.0 1907.50 3
2 5 2 66371.3 2210.85 3
-2 -5 -2 70033.8 2827.43 1
2 5 3 1733.09 441.861 3
-2 -5 -3 2853.94 651.132 1
-2 -5 -4 5572.94 857.006 1
2 5 4 4432.45 669.296 3
-2 -5 -5 3951.84 758.065 1
2 5 5 3579.48 669.514 3
2 5 6 2325.60 586.277 3
-2 -5 -6 2764.48 615.785 1
2 5 7 19422.2 1553.10 3
-2 -5 -7 21404.8 1741.40 1
2 5 8 2575.07 608.090 3
-2 -5 -8 3579.65 731.890 1
-2 -5 -9 4181.66 798.267 1
2 5 9 4008.90 822.315 3
-2 -5 -10 11602.6 1319.70 1
2 5 10 12547.4 1412.59 3
2 5 10 13435.7 746.028 8
-2 -5 -11 3351.64 764.834 1
2 5 11 3457.45 747.344 3
2 5 11 3925.31 431.152 8
2 -5 11 4099.43 409.685 5
2 5 12 66608.1 3489.67 3
2 5 12 67787.7 1736.68 8
2 -5 12 65681.5 1608.89 5
2 -5 13 10676.7 672.954 5
2 5 13 10805.8 715.507 8
2 5 14 1871.54 294.031 8
2 -5 14 1500.32 290.701 5
2 -5 15 2845.78 351.191 5
2 5 15 3436.22 402.026 8
2 -5 16 450.694 174.134 5
2 5 16 313.860 176.217 8
2 5 17 11211.6 642.489 8
2 -5 17 11234.9 636.387 5
2 -5 18 3396.06 352.521 5
2 5 18 3397.91 332.739 8
2 5 19 950.044 165.507 8
2 -5 19 1814.79 236.512 5
2 5 20 215.544 71.0818 8
2 -5 20 102.005 98.1145 5
-2 -6 21 1496.27 151.302 5
-2 -6 20 3045.45 258.426 5
-2 -6 19 8343.10 480.725 5
-2 -6 18 7182.69 453.774 7
-2 -6 18 6949.90 494.381 5
-2 -6 17 7070.92 504.513 7
-2 -6 17 7149.80 533.962 5
-2 -6 16 3341.37 409.483 5
-2 -6 16 3282.73 355.671 7
-2 -6 15 18440.0 923.780 5
-2 -6 15 18897.9 844.755 7
-2 -6 14 291.052 182.290 7
-2 -6 14 -26.5790 208.519 5
-2 -6 13 1766.00 292.817 7
-2 -6 12 389.864 156.597 7
-2 -6 11 407.559 388.929 2
-2 -6 11 -175.178 171.123 7
-2 -6 10 2406.72 343.066 7
-2 -6 10 1355.56 562.142 2
2 -6 -10 2292.26 640.966 1
-2 -6 9 14606.0 1453.37 2
-2 -6 9 15026.4 765.217 7
-2 -6 8 34082.7 1112.81 7
-2 -6 8 32908.2 2059.70 2
-2 -6 7 40704.6 2215.09 2
-2 -6 6 34213.9 1983.49 2
-2 -6 5 27569.6 1726.91 2
-2 -6 4 12943.7 1220.59 1
-2 -6 4 15241.2 1267.95 2
-2 -6 3 3304.56 626.013 2
-2 -6 3 2568.30 566.129 1
-2 -6 2 48117.8 2437.91 1
-2 -6 1 786.957 435.459 1
-2 -6 0 20054.8 1623.87 1
-2 -6 -1 854.324 445.481 1
-2 -6 -2 370.385 311.358 1
-2 -6 -3 3331.71 716.287 1
2 6 4 4645.13 684.868 3
-2 -6 -4 4557.92 875.956 1
2 6 5 9816.33 1028.73 3
-2 -6 -5 11180.4 1326.43 1
2 6 6 4983.21 785.870 3
-2 -6 -6 6271.77 1042.95 1
2 6 7 1478.12 495.672 3
-2 -6 -7 1567.75 524.016 1
2 6 8 996.554 218.575 8
2 6 8 1141.22 422.371 3
-2 -6 -8 868.340 506.696 1
-2 -6 -9 1228.98 482.344 1
2 6 9 331.047 322.396 3
2 6 9 732.019 185.191 8
-2 -6 -10 5311.52 959.703 1
2 6 10 5572.50 504.352 8
2 6 10 5313.64 1011.86 3
-2 -6 -11 2616.96 728.859 1
2 6 11 1364.08 522.852 3
2 6 11 2137.02 327.801 8
2 6 12 9640.68 648.926 8
2 -6 12 8877.61 606.131 5
2 -6 13 -196.887 132.779 5
2 6 13 -85.3365 154.589 8
2 -6 14 4407.49 426.704 5
2 6 14 5095.71 475.924 8
2 -6 15 8669.54 561.461 5
2 6 15 7824.51 569.589 8
2 6 16 259.505 163.274 8
2 -6 16 -310.276 147.956 5
2 -6 17 823.509 183.756 5
2 6 17 998.978 213.201 8
2 -6 18 2579.11 261.290 5
2 6 18 2787.33 271.444 8
2 -6 19 425.818 113.101 5
2 6 19 701.790 124.732 8
-2 -7 19 13609.4 504.453 5
-2 -7 18 5156.37 365.389 5
-2 -7 17 482.222 154.931 5
-2 -7 17 456.498 136.694 7
-2 -7 16 8474.90 564.069 5
-2 -7 16 8784.00 500.516 7
-2 -7 15 248.930 179.209 5
-2 -7 15 336.068 154.366 7
-2 -7 14 39.1103 198.948 5
-2 -7 14 28.7793 141.036 7
-2 -7 13 3143.11 407.362 5
-2 -7 13 2520.23 342.676 7
-2 -7 12 375.503 180.141 7
-2 -7 11 6613.04 521.426 7
-2 -7 10 1134.12 241.231 7
-2 7 10 1027.33 230.833 8
-2 -7 9 550.695 188.000 7
-2 7 9 170.038 137.758 8
-2 7 8 6395.91 488.459 8
2 -7 -8 7121.22 1161.80 1
-2 -7 8 7875.24 584.641 7
-2 7 7 4113.71 393.589 8
-2 -7 7 5044.15 474.227 7
-2 7 6 12070.8 657.301 8
-2 7 5 2753.86 327.265 8
-2 7 4 29382.7 1001.37 8
-2 -7 3 18894.8 1652.88 1
-2 -7 2 237.898 241.446 1
-2 -7 1 1935.94 641.409 1
-2 -7 0 8551.78 1197.11 1
-2 -7 -1 1631.02 549.037 1
-2 -7 -2 26307.1 2125.28 1
-2 -7 -3 15797.9 1681.53 1
2 -7 4 287.483 135.872 9
-2 -7 -4 -72.4579 447.180 1
2 7 4 752.802 234.533 8
2 -7 5 2293.78 322.752 9
2 7 5 2336.41 309.958 8
-2 -7 -5 2179.19 749.839 1
2 -7 6 403.737 204.244 9
2 7 6 306.337 193.464 8
-2 -7 -6 2.82609 350.774 1
-2 -7 -7 9927.64 1421.89 1
2 -7 7 8242.57 575.637 9
2 7 7 9524.22 636.423 8
2 7 8 8618.41 609.572 8
2 -7 8 7578.07 558.936 9
-2 -7 -8 8802.87 1304.33 1
2 7 9 7808.40 575.499 8
2 7 10 229.599 174.193 8
2 7 11 4038.78 437.846 8
2 7 12 14249.2 783.092 8
2 7 13 1965.68 314.962 8
2 7 14 152.499 150.744 8
2 7 15 1073.74 235.551 8
2 7 16 1524.86 228.657 8
2 7 17 581.919 140.928 8
2 7 18 1071.36 152.157 8
-2 -8 18 3870.39 254.742 5
-2 -8 17 903.833 159.235 5
-2 -8 16 2832.37 297.655 5
-2 -8 16 2722.84 237.166 7
-2 -8 15 694.093 186.980 5
-2 -8 15 629.626 144.495 7
-2 -8 14 795.328 187.052 7
-2 -8 14 661.063 191.852 5
-2 -8 13 12670.7 626.805 7
-2 -8 13 14406.7 751.305 5
-2 -8 12 10291.8 592.031 7
-2 8 11 6920.62 468.160 8
-2 -8 11 6895.18 502.935 7
-2 8 10 2013.57 276.011 8
-2 -8 10 1563.65 283.001 7
-2 -8 9 2377.53 335.715 7
-2 8 9 2358.89 318.527 8
-2 8 8 22591.2 909.970 8
-2 -8 8 23221.3 971.433 7
-2 8 7 53204.3 1397.39 8
-2 -8 7 59131.2 1524.54 7
-2 8 6 9395.10 607.778 8
-2 -8 6 9779.45 669.059 7
-2 8 5 5064.64 453.357 8
-2 8 4 15685.1 783.515 8
2 8 -3 195.861 119.753 8
-2 8 3 204.965 146.741 8
-2 8 2 11005.2 648.803 8
2 8 -2 10708.9 610.733 8
-2 -8 2 9535.93 1276.33 1
-2 -8 1 76671.4 3750.82 1
-2 8 1 80100.1 1719.32 8
2 8 -1 80145.5 1641.28 8
-2 -8 0 3898.87 881.439 1
-2 8 0 3811.14 406.590 8
2 8 0 4826.36 439.446 8
-2 -8 -1 36075.8 2647.17 1
2 8 1 36156.1 1131.27 8
2 8 2 560.559 199.118 8
-2 -8 -2 -178.103 295.482 1
2 8 3 937.750 244.293 8
2 -8 3 733.536 215.474 9
-2 -8 -4 11509.1 1558.09 1
2 -8 4 12373.3 734.513 9
2 8 4 12728.0 710.096 8
2 -8 5 2847.27 356.458 9
2 8 5 3753.75 402.059 8
-2 -8 -5 2538.18 740.028 1
2 8 6 1336.12 261.442 8
2 -8 6 1615.16 299.064 9
2 -8 7 1319.53 275.617 9
2 8 7 1407.07 293.073 8
2 -8 8 381.693 186.616 9
2 8 8 152.755 170.162 8
2 8 9 298.009 169.826 8
2 -8 9 393.682 188.068 9
2 8 10 3662.02 420.022 8
2 8 11 1589.07 306.474 8
2 8 12 13616.2 703.140 8
2 8 13 158.530 155.668 8
2 8 14 -20.2234 146.938 8
2 8 15 389.687 130.388 8
2 8 16 264.280 91.6648 8
2 8 17 112.018 66.8551 8
-2 -9 16 313.999 111.408 5
-2 -9 15 628.834 137.819 5
-2 -9 14 532.604 156.718 5
-2 -9 13 -1.27528 116.025 5
-2 -9 12 215.020 101.097 7
-2 -9 12 181.843 146.860 5
-2 9 11 46.5889 109.550 8
-2 -9 11 -164.845 136.100 7
-2 9 10 2097.85 269.936 8
-2 -9 10 2348.24 277.395 7
2 -9 -9 10809.9 610.282 9
-2 9 9 9451.85 560.893 8
-2 -9 9 10046.2 567.633 7
-2 -9 8 962.843 197.210 7
-2 9 8 1135.09 249.649 8
-2 -9 7 1165.90 247.351 7
-2 9 7 1036.80 242.083 8
-2 9 6 101.337 135.341 8
-2 -9 6 121.078 130.607 7
-2 -9 5 197.328 182.585 7
-2 9 5 213.039 170.670 8
-2 9 4 6710.46 537.688 8
-2 9 3 6775.74 555.883 8
2 9 -2 3712.90 380.531 8
-2 9 2 3088.00 363.563 8
2 9 -1 2342.37 315.951 8
2 9 0 8519.01 562.163 8
2 -9 1 61.0153 171.320 9
2 9 1 -72.2814 156.023 8
2 -9 2 1644.43 311.583 9
2 9 2 1908.15 305.712 8
2 -9 3 4213.24 457.605 9
2 9 3 4773.13 439.271 8
2 -9 4 121.399 169.697 9
2 9 4 421.556 219.695 8
2 -9 5 1587.68 308.688 9
2 9 5 1805.11 297.706 8
2 -9 6 16009.9 811.841 9
2 9 6 16140.8 795.927 8
2 -9 7 232.806 162.345 9
2 9 7 -100.381 168.841 8
2 -9 8 398.470 211.810 9
2 9 8 709.572 219.150 8
2 -9 9 6299.36 461.842 9
2 9 9 7406.26 528.886 8
2 9 10 594.480 199.895 8
2 9 11 4470.98 391.662 8
2 9 12 1839.48 241.200 8
2 9 13 3087.58 294.711 8
2 9 14 4641.11 317.139 8
2 9 15 5201.26 293.620 8
2 9 16 1726.28 139.274 8
-2 -10 14 -87.1201 78.3823 5
-2 -10 13 162.688 97.5833 5
-2 -10 12 2083.80 231.295 5
-2 -10 11 3545.26 324.374 5
2 -10 -9 -69.4111 143.716 9
-2 10 8 26.4516 116.190 8
2 -10 -8 -37.3269 157.022 9
2 -10 -7 -45.9147 165.227 9
-2 10 7 -4.06631 130.331 8
2 -10 -6 2562.61 319.607 9
2 -10 -5 5013.62 446.408 9
2 -10 -4 5482.72 473.487 9
-2 -10 3 1325.72 241.894 7
2 -10 -3 1463.86 283.927 9
2 -10 -2 1421.93 285.140 9
2 -10 -1 -96.9777 177.785 9
2 10 -1 231.368 155.359 8
2 -10 0 377.240 176.284 9
2 10 0 406.092 150.454 8
2 -10 1 533.646 208.533 9
2 10 1 617.679 197.118 8
2 -10 2 114.956 188.415 9
2 10 2 315.880 169.645 8
2 -10 3 14710.5 780.319 9
2 10 3 15177.7 729.213 8
2 10 4 346.415 185.612 8
2 -10 4 452.944 198.760 9
2 -10 5 -1.06215 147.799 9
2 10 5 -84.7729 137.257 8
2 -10 6 232.859 173.030 9
2 10 6 229.416 150.873 8
2 -10 7 2804.95 314.749 9
2 10 7 2502.42 303.263 8
2 -10 8 2318.39 291.409 9
2 10 8 2782.24 311.416 8
2 10 9 8375.44 490.180 8
2 10 10 3078.68 299.438 8
2 10 11 1803.07 225.115 8
2 10 12 9.77314 85.2468 8
2 10 13 2009.67 186.597 8
2 10 14 98.0546 58.8849 8
-2 -11 11 298.468 84.1050 5
-2 -11 10 -2.92904 84.9297 5
-2 -11 9 524.902 140.142 5
2 -11 -8 3444.70 251.571 9
2 -11 -7 72.0763 121.133 9
2 -11 -6 169.209 135.378 9
2 -11 -5 903.683 188.023 9
2 -11 -4 5667.03 438.824 9
-2 -11 4 5046.17 340.527 9
2 -11 -3 982.610 229.784 9
2 -11 -2 1456.53 266.985 9
2 -11 -1 951.305 225.794 9
2 -11 0 4531.83 430.105 9
2 -11 1 3042.97 352.397 9
2 -11 2 3897.69 372.175 9
2 11 2 2688.84 279.915 8
2 -11 3 110.999 147.471 9
2 11 3 134.939 99.0825 8
2 11 4 171.202 119.359 8
2 -11 4 -165.829 142.636 9
2 -11 5 1123.77 228.472 9
2 11 5 1280.09 200.727 8
2 -11 6 1563.65 222.702 9
2 11 6 1223.64 192.299 8
2 -11 7 26.7585 118.598 9
2 11 7 -108.019 96.6007 8
2 11 8 147.389 98.3992 8
2 11 9 3373.04 251.535 8
2 11 10 1155.57 147.284 8
2 11 11 4213.78 226.476 8
2 -12 -6 -3.65694 76.2368 9
2 -12 -5 8463.70 376.722 9
2 -12 -4 10148.9 436.392 9
2 -12 -3 13560.0 523.963 9
-2 -12 2 1398.51 154.423 9
2 -12 -2 1387.81 201.126 9
2 -12 -1 1039.40 171.839 9
-2 -12 1 628.266 111.372 9
2 -12 0 5684.83 359.340 9
-2 -12 0 5039.96 311.645 9
2 -12 1 105.760 109.803 9
2 -12 2 2129.09 227.783 9
2 -12 3 2078.36 219.880 9
2 -12 4 1181.94 160.910 9
2 -12 5 2302.03 181.318 9
-2 -12 -7 4385.26 239.911 9
-3 0 22 3537.05 338.986 6
-3 0 21 242.347 163.585 6
-3 0 20 4187.25 445.279 6
-3 0 20 5204.95 419.589 5
-3 0 19 -61.9169 172.363 6
-3 0 19 -149.028 167.510 5
-3 0 18 125.777 170.024 6
-3 0 18 29.2675 161.518 5
-3 0 17 22.8735 202.897 6
-3 0 17 -201.916 138.037 5
-3 0 16 17311.7 902.690 6
-3 0 16 18326.6 933.356 7
-3 0 16 18663.7 899.122 5
-3 0 15 -87.4842 163.063 6
-3 0 15 -3.59682 165.148 5
-3 0 15 79.1775 178.989 7
-3 0 14 452.723 156.059 6
-3 0 14 619.299 198.142 7
-3 0 14 478.198 255.796 2
-3 0 13 105.318 259.104 2
-3 0 13 -43.8753 115.493 6
-3 0 13 30.4701 153.170 7
-3 0 12 2581.92 652.665 2
-3 0 11 32.0410 192.277 2
-3 0 10 14384.2 1342.17 2
-3 0 9 -159.936 292.068 2
-3 0 8 27200.2 1570.98 2
-3 0 7 171.958 232.092 2
-3 0 6 40066.7 1689.79 2
-3 0 5 -84.5881 196.317 2
-3 0 4 50045.0 1717.15 2
-3 0 3 -95.9846 144.854 1
-3 0 2 26957.1 1229.66 1
-3 0 1 -100.498 187.242 1
-3 0 0 297285. 4144.33 1
-3 0 -1 246.813 215.310 1
-3 0 -2 37877.8 1530.29 1
-3 0 -3 25.5502 249.743 1
-3 0 -4 96423.2 2564.15 1
-3 0 -5 -37.4507 221.917 1
-3 0 -6 48696.2 1918.88 1
-3 0 -7 67.9519 209.267 1
-3 0 -8 4454.63 674.216 1
-3 0 -9 182.705 213.228 1
-3 0 -10 4785.04 709.871 1
3 0 11 247.746 329.459 3
3 0 12 2045.08 593.858 3
3 0 13 73.6509 157.899 5
3 0 13 -96.4002 254.699 3
3 0 14 5.72535 192.262 5
3 0 14 412.418 310.606 3
3 0 15 54.2401 184.928 5
3 0 16 20494.5 1034.34 5
3 0 17 -134.799 240.591 5
3 0 18 427.552 224.133 5
3 0 18 283.018 210.548 8
3 0 19 3.65963 184.966 5
3 0 19 -123.889 149.436 8
3 0 20 3134.92 360.610 5
3 0 20 2371.13 297.184 8
3 0 21 -38.3447 106.857 8
-3 -1 22 6465.51 422.665 6
-3 1 21 1094.82 253.752 6
-3 -1 21 1052.26 221.085 6
-3 -1 21 847.031 139.438 5
-3 1 20 580.209 179.815 6
-3 -1 20 579.541 197.346 6
-3 -1 20 441.318 170.246 5
-3 1 19 2903.14 386.445 6
-3 -1 19 3257.61 402.419 6
-3 -1 19 2941.28 363.973 5
-3 1 18 353.812 234.081 6
-3 -1 18 252.372 144.635 5
-3 -1 18 569.783 204.216 6
-3 1 17 101.174 230.602 6
-3 -1 17 318.809 192.509 6
-3 -1 17 134.840 168.560 5
-3 -1 17 154.551 196.008 7
-3 -1 16 112.602 180.987 7
-3 1 16 -140.691 195.076 6
-3 -1 16 149.631 170.695 6
-3 -1 16 71.4685 142.080 5
-3 1 15 842.133 215.180 6
-3 -1 15 684.094 214.249 6
-3 -1 15 969.037 243.104 5
-3 -1 15 1013.35 270.953 7
-3 -1 15 1204.06 487.642 2
-3 -1 14 651.960 552.557 2
-3 1 14 699.960 203.436 6
-3 -1 14 989.610 219.410 6
-3 -1 14 677.589 229.549 5
-3 1 14 952.063 242.728 7
-3 -1 14 798.923 229.968 7
-3 -1 13 -193.430 357.780 2
-3 1 13 19.7190 120.059 6
-3 -1 13 -47.3789 119.889 6
-3 1 13 -17.6300 140.677 7
-3 -1 13 369.102 195.979 7
-3 -1 12 7257.56 1051.76 2
-3 1 12 6555.57 994.098 2
-3 1 11 337.558 195.701 2
-3 -1 11 -247.879 233.886 2
-3 1 10 10500.6 1114.98 2
-3 -1 10 9552.01 1105.62 2
-3 1 9 59162.6 2500.84 2
-3 -1 9 58197.1 2531.42 2
-3 1 8 188984. 4172.47 2
-3 -1 8 187205. 4253.99 2
-3 1 7 54585.8 2059.37 2
-3 -1 7 57399.3 2236.53 2
-3 1 6 32568.0 1479.35 2
-3 -1 6 34333.9 1637.39 2
-3 -1 5 12779.0 790.497 1
-3 -1 5 12981.2 985.203 2
-3 1 5 12647.3 843.141 2
-3 -1 4 64041.3 1793.24 1
-3 1 4 63441.5 1805.33 2
-3 -1 3 31212.3 1281.45 1
-3 1 3 30818.3 1192.60 2
-3 -1 2 410297. 4712.73 1
-3 -1 1 39145.8 1503.73 1
-3 1 0 26247.7 1283.70 1
-3 -1 0 27140.3 1270.33 1
-3 1 -1 15270.4 987.836 1
-3 -1 -1 16396.6 1018.35 1
-3 1 -2 24164.6 1258.22 1
-3 -1 -2 24388.3 1263.83 1
-3 -1 -3 555.534 301.945 1
-3 1 -3 711.097 298.793 1
-3 1 -4 14480.4 1027.32 1
-3 -1 -4 15886.6 1091.69 1
-3 1 -5 21228.3 1248.79 1
-3 -1 -5 20891.4 1293.17 1
-3 1 -6 181486. 3657.88 1
-3 -1 -6 181169. 3849.93 1
-3 1 -7 19338.5 1224.94 1
-3 -1 -7 21270.4 1358.80 1
-3 -1 -8 551.452 345.424 1
-3 1 -8 626.929 322.228 1
-3 -1 -9 7984.53 919.402 1
-3 -1 -10 -75.9847 191.873 1
3 1 10 -26.8022 309.957 3
3 1 11 303.307 247.727 3
3 -1 11 587.715 310.710 3
3 1 12 446.253 392.772 3
3 -1 12 643.593 398.362 3
3 1 13 16274.7 923.474 5
3 1 13 14515.4 1521.11 3
3 -1 13 15046.8 825.943 5
3 1 14 883.974 244.677 5
3 -1 14 762.662 229.354 5
3 1 15 9363.90 722.564 5
3 -1 15 8365.92 655.714 5
3 -1 16 2103.53 369.165 5
3 1 16 1733.85 333.426 5
3 -1 17 35251.4 1317.84 5
3 1 17 35805.5 1365.39 8
3 1 17 34312.2 1356.58 5
3 1 18 603.366 228.672 8
3 1 18 637.093 253.094 5
3 -1 18 356.680 198.083 5
3 1 19 144.805 149.579 8
3 1 19 428.334 210.297 5
3 -1 19 70.3586 158.362 5
3 -1 20 54.4612 126.074 8
3 1 20 140.895 133.943 8
3 -1 20 -30.3042 134.599 5
3 1 20 288.718 178.657 5
3 -1 21 3753.51 324.666 5
3 -1 21 3236.50 262.326 8
3 1 21 3343.26 274.243 8
-3 -2 22 11009.9 508.936 6
-3 -2 22 9418.45 402.411 5
-3 -2 21 277.586 156.152 6
-3 -2 21 108.019 108.103 5
-3 2 20 27.9273 164.430 6
-3 -2 20 198.167 160.040 6
-3 -2 20 -23.8319 129.556 5
-3 2 19 2250.78 335.919 6
-3 -2 19 2162.93 331.464 6
-3 -2 19 1971.74 291.644 5
-3 2 18 678.246 228.557 6
-3 -2 18 401.575 209.847 6
-3 -2 18 647.352 212.515 5
-3 -2 18 796.802 241.136 7
-3 2 17 16098.0 887.187 6
-3 -2 17 16375.3 856.760 6
-3 -2 17 16641.4 873.846 5
-3 -2 17 16616.9 860.745 7
-3 2 16 3755.73 433.941 6
-3 -2 16 3801.95 429.964 6
-3 -2 16 3879.54 430.267 5
-3 -2 16 4139.65 475.441 7
-3 2 15 3384.95 407.158 6
-3 -2 15 3377.98 373.433 6
-3 -2 15 4175.57 450.682 5
-3 -2 15 3788.17 429.512 7
-3 -2 14 2080.81 625.660 2
-3 -2 14 1722.49 311.221 5
-3 2 14 1509.49 253.992 6
-3 -2 14 1196.03 243.916 6
-3 -2 14 1648.85 288.310 7
-3 -2 13 1353.64 251.306 7
-3 -2 13 1086.43 498.303 2
-3 2 13 1458.19 254.081 6
-3 -2 13 1732.08 267.127 6
-3 -2 13 1773.14 272.136 5
-3 -2 12 2102.14 557.650 2
-3 -2 11 27387.9 2010.51 2
-3 -2 10 27.8808 177.677 2
-3 2 10 -134.511 224.560 2
-3 -2 9 11446.9 1167.01 2
-3 2 9 11720.0 1119.64 2
-3 2 8 5482.54 686.950 2
-3 -2 8 5849.92 808.255 2
-3 2 7 10948.6 893.189 2
-3 -2 7 12128.9 1102.58 2
-3 -2 6 74900.3 1829.46 1
-3 2 6 79247.9 2208.25 2
-3 -2 6 78428.8 2596.22 2
-3 -2 5 388.760 248.121 2
-3 -2 5 612.504 209.213 1
-3 2 5 559.683 220.875 2
-3 -2 4 17814.1 974.457 1
-3 2 4 18661.6 878.213 2
-3 -2 3 19002.8 1042.98 1
-3 2 3 18799.6 797.880 2
-3 -2 2 18711.9 1087.80 1
-3 2 2 19566.2 762.022 2
-3 -2 1 19149.4 1130.86 1
-3 -2 0 6155.54 664.985 1
-3 -2 -1 2836.53 504.528 1
-3 -2 -2 8012.41 787.923 1
-3 -2 -3 14255.4 1086.36 1
-3 -2 -4 4170.02 619.244 1
-3 -2 -5 28856.7 1623.61 1
-3 -2 -6 18517.6 1342.20 1
-3 -2 -7 19794.5 1434.04 1
-3 -2 -8 510.490 305.318 1
-3 -2 -9 12930.7 1225.75 1
3 2 10 1682.55 499.965 3
-3 -2 -10 666.921 334.776 1
-3 -2 -11 1294.60 399.480 1
3 2 11 1964.81 602.842 3
3 2 12 5556.24 534.496 5
3 2 12 5439.34 957.293 3
3 -2 13 6324.76 544.180 5
3 2 13 7446.58 1181.58 3
3 2 13 7640.33 662.839 5
3 2 14 1821.83 375.430 5
3 2 14 1479.42 581.767 3
3 -2 14 1252.49 280.438 5
3 2 14 1206.11 234.973 8
3 -2 15 29198.0 1153.89 5
3 2 15 29935.4 1246.48 8
3 2 15 31119.0 1334.28 5
3 2 16 18191.0 1025.90 5
3 -2 16 17684.0 913.517 5
3 2 16 17155.9 945.600 8
3 -2 17 3204.61 416.714 5
3 2 17 3284.97 420.061 8
3 2 17 3449.03 467.698 5
3 -2 18 11142.1 689.078 5
3 2 18 11348.2 793.151 5
3 2 18 10994.9 721.101 8
3 -2 19 766.767 226.241 5
3 2 19 438.243 187.230 8
3 2 20 433.964 128.374 8
3 -2 20 642.206 185.921 5
3 -2 20 461.025 167.682 8
3 2 21 27.5560 84.9821 8
3 -2 21 114.548 78.5723 8
3 -2 21 200.716 120.157 5
-3 -3 22 2024.96 221.193 6
-3 -3 22 1470.34 153.120 5
-3 -3 21 141.537 127.254 6
-3 -3 21 -21.6516 94.0839 5
-3 -3 20 1003.07 212.675 6
-3 -3 20 1439.21 214.355 5
-3 3 19 10028.9 647.998 6
-3 -3 19 10332.4 618.407 6
-3 -3 19 10233.8 614.958 5
-3 3 18 4490.40 454.023 6
-3 -3 18 3630.77 394.619 6
-3 -3 18 4430.69 452.920 5
-3 -3 18 3918.96 439.929 7
-3 3 17 24974.6 1076.28 6
-3 -3 17 23598.4 1002.38 6
-3 -3 17 22752.5 1011.19 5
-3 -3 17 25354.8 1044.91 7
-3 -3 16 5884.09 503.856 6
-3 3 16 5385.60 523.596 6
-3 -3 16 5106.61 508.260 5
-3 -3 16 5676.76 534.488 7
-3 3 15 2122.35 349.270 6
-3 -3 15 1942.81 290.577 6
-3 -3 15 1954.78 335.980 5
-3 -3 15 1639.24 285.817 7
-3 3 14 20841.7 973.741 6
-3 -3 14 21804.1 928.923 6
-3 -3 14 20779.1 952.173 7
-3 -3 14 20688.6 967.869 5
-3 -3 13 484.649 381.661 2
-3 3 13 -110.045 142.246 6
-3 -3 13 -2.73964 123.916 6
-3 -3 13 39.1680 145.166 5
-3 -3 13 -36.5794 150.797 7
-3 -3 12 6009.34 468.569 6
-3 -3 12 5359.36 479.516 5
-3 -3 12 5655.62 485.046 7
-3 -3 12 6392.60 1076.91 2
-3 -3 11 1133.61 471.788 2
-3 -3 10 625.061 344.206 2
-3 -3 9 21390.8 1626.88 2
-3 -3 8 23304.2 1622.47 2
-3 -3 7 31350.6 1832.56 2
-3 -3 6 2498.24 575.387 2
-3 -3 5 9593.79 761.290 1
-3 -3 5 10598.6 1034.28 2
-3 -3 4 6414.48 678.599 1
-3 -3 3 8121.06 777.628 1
-3 -3 2 8263.84 807.131 1
-3 -3 1 25956.9 1412.17 1
-3 -3 0 20650.1 1312.74 1
-3 -3 -1 44196.1 1930.14 1
-3 -3 -2 25534.4 1530.02 1
-3 -3 -3 65188.6 2466.96 1
-3 -3 -4 133769. 3613.51 1
-3 -3 -5 20858.8 1490.03 1
-3 -3 -6 3167.38 627.865 1
-3 -3 -7 3791.06 666.063 1
3 3 8 16378.7 1548.86 3
-3 -3 -8 15867.0 1392.48 1
-3 -3 -9 15807.4 1422.46 1
3 3 9 14700.0 1533.73 3
-3 -3 -10 1782.08 561.401 1
3 3 10 1776.44 580.188 3
3 3 11 12521.2 1475.03 3
3 3 11 12292.0 777.217 5
3 3 11 12211.3 721.733 8
-3 -3 -11 12370.3 1315.45 1
3 3 12 77185.6 1995.39 5
3 3 12 75631.9 3721.28 3
3 3 12 72601.5 1835.81 8
3 3 13 3787.20 510.704 5
3 3 13 2851.06 749.667 3
3 -3 13 3208.70 392.968 5
3 3 13 3268.37 443.500 8
3 -3 14 56021.3 1541.83 5
3 3 14 54877.3 1658.70 8
3 3 14 55981.4 1821.36 5
3 3 15 575.605 183.292 8
3 -3 15 491.058 206.356 5
3 3 15 576.667 274.974 5
3 -3 16 6852.82 540.848 5
3 3 16 7470.35 614.531 8
3 -3 17 11454.0 692.527 5
3 3 17 10322.0 705.952 8
3 -3 18 526.339 181.507 5
3 3 18 782.421 232.003 8
3 -3 19 1181.41 218.699 5
3 3 19 1090.37 233.116 8
3 -3 20 -55.3243 115.831 5
3 3 20 -131.131 120.411 8
3 -3 21 2334.48 203.328 5
3 3 21 1972.84 181.005 8
-3 -4 21 2676.59 244.291 6
-3 -4 21 2382.69 225.867 5
-3 -4 20 818.622 179.450 6
-3 -4 20 818.602 184.041 5
-3 -4 19 4731.44 403.783 6
-3 -4 19 4175.76 378.303 5
-3 -4 19 5477.55 449.395 7
-3 -4 18 3360.81 340.783 6
-3 -4 18 2767.06 359.153 5
-3 -4 18 3774.16 397.710 7
-3 -4 17 2471.48 323.289 6
-3 -4 17 1466.80 295.287 5
-3 -4 17 2005.23 331.262 7
-3 -4 16 3225.86 372.127 6
-3 -4 16 2877.54 394.490 5
-3 -4 16 3207.88 401.692 7
-3 -4 15 4595.80 457.383 6
-3 -4 15 4382.21 464.360 5
-3 -4 15 4550.46 462.513 7
-3 -4 14 5780.16 478.649 6
-3 -4 14 5240.40 497.774 5
-3 -4 14 5376.49 494.384 7
-3 -4 13 29532.2 1047.65 6
-3 -4 13 28827.5 1151.44 5
-3 -4 13 31210.2 1148.87 7
-3 -4 12 351.614 161.407 6
-3 -4 12 268.742 250.898 2
-3 -4 12 -132.427 168.705 7
-3 -4 11 16416.6 748.256 6
-3 -4 11 15595.5 799.684 7
-3 -4 11 17508.6 1684.96 2
-3 -4 10 -233.998 278.707 2
-3 -4 9 66.3474 206.984 2
-3 -4 8 28760.8 1877.58 2
-3 -4 7 15384.8 1359.03 2
-3 -4 6 13754.1 1235.84 2
-3 -4 5 3454.05 630.814 2
-3 -4 5 3854.65 540.816 1
-3 -4 4 19355.3 1264.64 1
-3 -4 3 25387.9 1484.05 1
-3 -4 2 6006.24 770.777 1
-3 -4 1 4179.07 669.026 1
-3 -4 0 1331.96 435.946 1
-3 -4 -1 133433. 3666.19 1
-3 -4 -2 3670.52 688.165 1
-3 -4 -3 6308.66 874.593 1
-3 -4 -4 35.0085 277.329 1
-3 -4 -5 2226.69 576.284 1
-3 -4 -6 2216.53 597.359 1
-3 -4 -7 2241.40 572.164 1
3 4 7 1903.53 612.602 3
-3 -4 -8 458.182 332.147 1
3 4 8 746.153 460.377 3
-3 -4 -9 3100.91 685.752 1
3 4 9 3915.23 801.479 3
-3 -4 -10 263.560 265.992 1
3 4 10 517.706 442.273 3
3 4 10 487.816 199.766 8
3 4 11 60775.6 3317.83 3
3 4 11 60017.9 1646.15 8
-3 -4 -11 56406.7 2934.73 1
3 4 12 11018.3 1457.93 3
3 4 12 11474.0 752.533 8
3 4 13 796.920 282.665 8
3 -4 14 2356.93 338.644 5
3 4 14 1994.91 353.645 8
3 -4 15 191.319 163.486 5
3 4 15 200.519 190.703 8
3 -4 16 1759.13 281.388 5
3 4 16 2417.46 342.523 8
3 -4 17 2129.51 290.470 5
3 4 17 2310.60 349.358 8
3 4 18 -69.0582 174.499 8
3 -4 18 97.8663 144.404 5
3 -4 19 -261.133 137.192 5
3 4 19 0.41332 117.152 8
3 4 20 960.540 164.783 8
-3 -5 21 1720.50 171.355 5
-3 -5 20 1728.35 192.736 6
-3 -5 20 2024.21 230.568 5
-3 -5 19 2701.70 266.589 6
-3 -5 19 2518.40 291.480 5
-3 -5 19 2639.14 295.137 7
-3 -5 18 12240.4 596.114 6
-3 -5 18 12568.0 634.336 7
-3 -5 18 12207.9 650.645 5
-3 -5 17 138.459 121.954 6
-3 -5 17 140.098 155.797 5
-3 -5 17 205.016 144.456 7
-3 -5 16 25494.2 928.122 6
-3 -5 16 23373.4 997.761 5
-3 -5 16 24052.8 966.154 7
-3 -5 15 623.934 185.786 6
-3 -5 15 859.335 246.780 7
-3 -5 15 767.595 236.272 5
-3 -5 14 500.034 186.561 6
-3 -5 14 222.985 184.213 5
-3 -5 14 353.816 201.686 7
-3 -5 13 463.557 200.201 6
-3 -5 13 334.421 200.499 5
-3 -5 13 214.063 141.134 7
-3 -5 12 2343.39 700.417 2
-3 -5 12 1982.44 283.330 6
-3 -5 12 2100.29 323.497 7
-3 -5 11 1812.13 308.958 7
-3 -5 11 1823.27 572.349 2
-3 -5 11 2304.95 305.964 6
-3 -5 10 733.075 172.138 7
-3 -5 10 728.254 306.801 2
-3 -5 10 745.325 185.240 6
-3 -5 9 3297.25 745.436 2
-3 -5 9 3922.26 412.942 7
-3 -5 8 66700.3 3020.24 2
-3 -5 7 225.713 285.814 2
-3 -5 6 16444.7 1442.05 2
-3 -5 5 295.226 260.150 2
-3 -5 4 13838.0 1187.25 1
-3 -5 4 14097.2 1296.21 2
-3 -5 3 605.417 341.197 1
-3 -5 2 9558.65 1019.23 1
-3 -5 1 -398.410 265.666 1
-3 -5 0 38749.0 2144.90 1
-3 -5 -1 7908.14 1010.80 1
-3 -5 -2 31529.7 2003.08 1
3 5 3 10891.2 1093.17 3
-3 -5 -3 11842.0 1251.99 1
3 5 4 8046.43 983.359 3
-3 -5 -4 8111.33 1069.39 1
-3 -5 -5 691.246 395.184 1
3 5 5 330.468 206.807 3
-3 -5 -6 13544.3 1446.32 1
3 5 6 12617.1 1291.22 3
3 5 7 5856.97 912.493 3
-3 -5 -7 7098.41 1060.63 1
3 5 8 15667.4 785.588 8
3 5 8 15279.0 1539.77 3
-3 -5 -8 15184.6 1564.56 1
3 -5 9 75669.4 1732.86 9
3 5 9 76777.2 3524.66 3
3 5 9 77449.3 1795.48 8
-3 -5 -9 74916.4 3523.61 1
-3 -5 -10 -416.345 502.324 1
3 5 10 255.703 379.175 3
3 5 10 56.9517 204.285 8
3 5 11 50729.5 3051.13 3
-3 -5 -11 46110.2 2802.83 1
3 5 11 50771.0 1516.99 8
3 5 12 3272.28 405.183 8
3 5 13 9592.65 674.414 8
3 5 14 5624.34 506.968 8
3 5 15 2333.95 326.131 8
3 5 16 3448.92 376.835 8
3 5 17 5280.31 454.021 8
3 5 18 -72.9888 145.551 8
3 5 19 128.540 109.500 8
3 5 20 774.135 113.890 8
-3 -6 20 45783.2 843.516 5
-3 -6 19 12089.5 522.773 5
-3 -6 18 4428.20 361.853 5
-3 -6 18 4167.18 340.647 7
-3 -6 17 611.857 185.761 5
-3 -6 17 468.897 163.119 7
-3 -6 16 3935.50 407.690 5
-3 -6 16 3471.13 360.807 7
-3 -6 15 4586.82 372.167 6
-3 -6 15 4288.91 449.613 5
-3 -6 15 4303.60 425.264 7
-3 -6 14 2456.85 291.347 6
-3 -6 14 2497.44 355.599 5
-3 -6 14 2464.62 332.892 7
-3 -6 13 1649.86 301.204 7
-3 -6 12 48.5452 160.002 7
-3 -6 11 1980.90 313.365 7
-3 -6 10 9958.57 1285.58 2
-3 -6 10 9156.42 641.311 7
-3 -6 9 161.333 176.869 7
-3 -6 9 -264.209 273.713 2
-3 -6 8 2348.85 639.891 2
-3 -6 8 1642.68 304.477 7
-3 -6 7 3616.06 744.544 2
-3 -6 7 3454.01 386.171 7
-3 -6 6 218.338 272.373 2
-3 -6 5 4095.52 729.211 2
-3 -6 4 17012.7 1502.57 2
-3 -6 3 250.967 236.562 1
-3 -6 3 -52.5521 340.240 2
-3 -6 2 -140.450 270.984 1
-3 -6 1 755.954 410.418 1
-3 -6 0 4083.61 795.008 1
-3 -6 -1 7709.55 1079.42 1
-3 -6 -2 25262.4 1967.13 1
-3 -6 -3 5642.50 954.670 1
-3 -6 -4 1363.58 590.482 1
3 6 4 809.412 390.758 3
-3 -6 -5 1049.07 433.141 1
3 6 5 622.005 286.346 3
-3 -6 -6 3586.72 803.950 1
3 -6 6 3032.24 380.936 9
3 6 6 2402.14 623.188 3
3 6 6 3514.80 368.344 8
-3 -6 -7 5795.13 1044.67 1
3 6 7 5317.00 475.287 8
3 -6 7 4474.27 445.224 9
3 -6 8 11910.7 718.070 9
3 6 8 13591.9 761.809 8
-3 -6 -8 14480.1 1616.96 1
3 6 8 12695.9 1431.30 3
-3 -6 -9 7361.93 1178.00 1
3 -6 9 8187.48 597.584 9
3 6 9 6711.88 1076.15 3
3 6 9 8015.59 588.051 8
3 -6 10 -222.683 194.438 9
3 6 10 -154.354 159.009 8
-3 -6 -10 -64.1963 382.064 1
3 6 11 11098.7 711.490 8
3 6 12 62691.7 1672.33 8
3 6 13 479.126 190.590 8
3 6 14 3257.17 384.548 8
3 6 15 1034.63 212.844 8
3 6 16 1911.56 274.025 8
3 6 17 7015.67 457.865 8
3 6 18 1860.18 218.908 8
3 6 19 72.5205 85.3467 8
-3 -7 19 415.672 100.500 5
-3 -7 18 6944.70 387.925 5
-3 -7 17 257.519 130.293 5
-3 -7 17 105.968 91.7158 7
-3 -7 16 94.6861 122.244 5
-3 -7 16 567.795 161.484 7
-3 -7 15 1965.06 308.071 5
-3 -7 15 1898.67 272.577 7
-3 -7 14 938.096 201.204 7
-3 -7 14 1175.03 262.195 5
-3 -7 13 284.652 226.589 5
-3 -7 13 211.348 150.953 7
-3 -7 12 1105.14 261.790 7
-3 -7 11 2951.04 379.462 7
-3 -7 10 7589.36 563.926 7
-3 -7 9 3047.13 401.710 7
-3 -7 8 3373.73 442.011 7
-3 -7 7 19371.7 1684.76 2
-3 -7 7 18836.5 912.834 7
-3 -7 6 5356.62 907.406 2
-3 7 6 5191.13 445.863 8
-3 -7 5 1259.33 510.159 2
-3 7 5 621.686 178.218 8
-3 -7 4 -56.1174 240.333 2
-3 7 4 -170.123 114.520 8
-3 -7 3 5132.98 865.327 2
-3 7 3 3645.74 368.176 8
-3 -7 2 215.260 304.296 1
-3 7 2 155.635 117.819 8
-3 -7 2 664.643 420.679 2
3 -7 -1 14284.0 770.519 9
-3 -7 1 15429.6 1600.50 1
-3 -7 0 3945.06 839.827 1
3 -7 0 5026.19 487.381 9
-3 -7 -1 4751.31 924.119 1
3 -7 1 5968.02 511.804 9
3 7 1 5373.92 428.062 8
3 -7 2 27211.8 1057.88 9
3 7 2 29667.6 989.105 8
-3 -7 -2 28229.4 2236.80 1
3 -7 3 12116.3 716.881 9
3 7 3 13654.2 696.298 8
-3 -7 -3 14084.5 1628.79 1
-3 -7 -4 1583.50 622.838 1
3 -7 4 1507.85 316.521 9
3 7 4 1511.15 275.115 8
-3 -7 -5 1917.43 608.238 1
3 -7 5 1730.77 307.417 9
3 7 5 1795.85 294.808 8
-3 -7 -6 1763.02 694.015 1
3 7 6 1896.10 303.844 8
3 -7 6 1720.69 307.864 9
3 -7 7 2299.25 353.076 9
-3 -7 -7 2377.89 683.062 1
3 7 7 2642.91 352.908 8
3 7 8 3133.80 387.932 8
3 -7 8 3301.53 409.021 9
3 -7 9 3749.09 405.102 9
3 7 9 3704.34 423.797 8
3 -7 10 30435.2 1109.04 9
3 7 10 31286.4 1157.66 8
3 7 11 172.796 173.483 8
3 7 12 22195.4 960.094 8
3 7 13 7000.62 535.699 8
3 7 14 526.644 223.788 8
3 7 15 189.800 145.154 8
3 7 16 158.621 129.480 8
3 7 17 -65.7309 94.2583 8
3 7 18 3633.75 232.438 8
-3 -8 17 709.929 133.424 5
-3 -8 16 -12.6513 96.4239 5
-3 -8 16 -111.084 89.2040 7
-3 -8 15 -103.419 112.571 5
-3 -8 15 44.0813 92.0178 7
-3 -8 14 1900.91 297.710 5
-3 -8 14 1902.42 252.555 7
-3 -8 13 1947.89 307.968 5
-3 -8 13 2091.70 279.464 7
-3 -8 12 4603.63 414.569 7
-3 -8 11 2907.82 365.805 7
-3 -8 10 3946.33 404.851 7
-3 -8 9 2792.41 374.320 7
-3 -8 8 5952.88 511.257 7
-3 -8 7 1032.45 273.837 7
3 -8 -7 1122.99 240.327 9
-3 8 7 694.972 198.172 8
3 -8 -6 1256.39 254.598 9
-3 8 6 1649.25 268.286 8
3 -8 -5 738.701 216.259 9
-3 8 5 782.972 209.833 8
3 -8 -4 66110.9 1636.01 9
-3 8 4 62915.4 1499.26 8
3 -8 -3 5649.91 546.266 9
3 -8 -2 100974. 2047.39 9
3 -8 -1 19641.5 922.745 9
3 8 -1 20349.1 805.194 8
-3 -8 0 2092.16 583.384 1
3 -8 0 3219.55 415.106 9
3 8 0 2574.94 300.858 8
-3 -8 -1 1251.63 547.447 1
3 -8 1 1387.12 304.004 9
3 8 1 1371.97 248.565 8
-3 -8 -2 836.255 452.331 1
3 -8 2 1187.34 266.455 9
3 8 2 1407.47 251.936 8
3 -8 3 2179.74 370.806 9
3 8 3 2561.93 303.067 8
3 -8 4 175.529 214.008 9
3 8 4 -69.0621 148.950 8
3 -8 5 305.954 226.135 9
3 8 5 124.167 145.237 8
3 8 6 8622.04 591.711 8
3 -8 6 7589.07 594.115 9
3 -8 7 2383.52 358.805 9
3 8 7 3211.41 382.019 8
3 -8 8 2618.56 357.636 9
3 8 8 2865.81 370.923 8
3 -8 9 13864.7 749.425 9
3 8 9 13994.9 754.174 8
3 -8 10 21085.3 869.423 9
3 8 10 23861.1 959.939 8
3 8 11 142.224 182.226 8
3 8 12 14618.8 708.551 8
3 8 13 1456.86 240.956 8
3 8 14 4590.28 356.819 8
3 8 15 2780.35 257.659 8
3 8 16 257.739 103.569 8
3 8 17 2162.51 161.561 8
-3 -9 16 181.740 66.9117 5
-3 -9 15 62.2292 81.1861 5
-3 -9 14 623.520 139.231 5
-3 -9 14 675.910 126.459 7
-3 -9 13 681.179 182.901 5
-3 -9 13 899.869 160.811 7
-3 -9 12 175.775 136.961 5
-3 -9 12 46.6543 116.575 7
-3 -9 11 2542.65 273.273 7
-3 -9 10 12670.0 615.491 7
-3 -9 9 3275.51 353.353 7
-3 -9 8 13556.0 697.964 7
3 -9 -8 13739.3 670.215 9
3 -9 -7 10591.9 619.355 9
-3 -9 7 11110.0 665.458 7
-3 -9 6 1478.30 276.676 7
3 -9 -6 1334.93 257.588 9
3 -9 -5 14132.8 750.037 9
-3 -9 5 13591.5 742.201 7
3 -9 -4 1679.04 304.119 9
3 -9 -3 24998.0 1032.15 9
3 -9 -2 5798.88 523.024 9
3 -9 -1 1414.00 309.568 9
3 9 -1 1353.64 243.197 8
3 -9 0 24730.8 1048.14 9
3 9 0 23295.6 882.818 8
3 -9 1 5381.88 518.068 9
3 9 1 5384.49 444.535 8
3 -9 2 8093.11 627.744 9
3 9 2 8633.20 564.420 8
3 -9 3 2065.54 343.010 9
3 9 3 2120.57 312.898 8
3 9 4 854.589 225.740 8
3 -9 4 611.330 212.654 9
3 -9 5 1137.87 238.435 9
3 9 5 1205.38 263.663 8
3 -9 6 -37.0177 182.705 9
3 9 6 -8.15655 161.054 8
3 -9 7 1801.25 286.350 9
3 9 7 1770.06 278.952 8
3 -9 8 3804.12 388.388 9
3 9 8 3246.26 353.894 8
3 -9 9 2260.14 294.992 9
3 9 9 2274.60 305.790 8
3 9 10 4960.43 408.662 8
3 9 11 351.691 142.252 8
3 9 12 14611.8 611.293 8
3 9 13 862.343 163.229 8
3 9 14 2815.02 235.722 8
3 9 15 81.3205 65.9869 8
-3 -10 13 6821.27 344.703 5
-3 -10 12 23.4593 89.2408 5
-3 -10 11 -15.3782 97.3783 5
-3 -10 11 72.2719 80.0346 7
-3 -10 10 134.834 80.8471 7
-3 -10 9 5724.35 351.384 7
3 -10 -8 1189.11 191.880 9
-3 -10 8 1275.95 196.989 7
3 -10 -7 2989.99 308.576 9
-3 -10 7 2204.65 277.352 7
-3 -10 6 11258.3 567.556 7
3 -10 -6 11170.1 599.410 9
3 -10 -5 16377.6 744.690 9
-3 -10 5 17529.0 735.899 7
-3 -10 4 1349.88 246.054 7
3 -10 -4 2054.81 306.578 9
3 -10 -3 68222.2 1584.53 9
-3 -10 3 68575.2 1520.04 7
3 -10 -2 3195.38 385.967 9
3 -10 -1 136.560 174.453 9
3 -10 0 10965.6 684.263 9
3 10 0 11136.3 563.170 8
3 -10 1 6882.22 550.372 9
3 10 1 5826.16 435.269 8
3 -10 2 485.156 220.578 9
3 10 2 118.735 117.920 8
3 -10 3 2686.50 339.399 9
3 10 3 2382.14 285.865 8
3 -10 4 3413.11 410.489 9
3 10 4 3398.94 331.035 8
3 -10 5 573.556 195.613 9
3 10 5 423.210 162.820 8
3 -10 6 4744.32 421.627 9
3 10 6 4546.68 388.397 8
3 -10 7 438.249 171.498 9
3 10 7 285.929 131.707 8
3 -10 8 2155.14 256.301 9
3 10 8 2457.54 268.626 8
3 -10 9 1293.40 179.263 9
3 10 9 1803.86 238.802 8
3 10 10 2271.23 235.473 8
3 10 11 8797.97 409.394 8
3 10 12 521.202 113.629 8
3 10 13 2839.87 186.250 8
-3 -11 10 -78.8214 72.2712 5
-3 -11 9 444.022 112.197 5
3 -11 -7 370.469 126.841 9
3 -11 -6 9867.22 473.111 9
3 -11 -5 16178.0 628.140 9
3 -11 -4 2966.56 297.965 9
-3 -11 4 1969.97 215.130 7
-3 -11 3 1175.21 168.265 7
3 -11 -3 865.686 190.904 9
-3 -11 2 -174.486 112.292 7
3 -11 -2 424.607 166.586 9
-3 -11 1 1587.00 210.755 7
3 -11 -1 2677.08 321.619 9
-3 -11 0 1988.12 241.243 7
3 -11 0 2880.36 330.265 9
3 -11 1 194.553 170.454 9
3 -11 2 514.538 176.516 9
3 -11 3 769.268 198.443 9
3 11 3 426.512 108.396 8
3 -11 4 437.000 177.046 9
3 11 4 427.477 108.863 8
3 -11 5 4024.88 342.488 9
3 11 5 3623.40 271.940 8
3 -11 6 2772.52 265.788 9
3 11 6 2761.03 231.866 8
3 -11 7 239.509 121.695 9
3 11 7 301.857 103.190 8
3 11 8 253.155 85.7785 8
3 11 9 1409.25 144.195 8
3 11 10 327.136 75.0613 8
3 -12 -4 2009.63 183.614 9
3 -12 -3 1641.60 181.064 9
3 -12 -2 4644.51 296.570 9
3 -12 -1 1484.53 181.698 9
3 -12 0 208.212 119.695 9
-3 -12 0 147.090 76.2889 9
3 -12 1 2396.35 226.708 9
3 -12 2 3500.10 263.588 9
3 -12 3 580.969 125.274 9
3 -12 4 8732.97 348.928 9
-4 0 22 465.241 137.486 6
-4 0 21 -0.81373 118.066 6
-4 0 20 13660.1 690.450 6
-4 0 19 113.048 167.076 6
-4 0 18 -3.02708 145.597 6
-4 0 17 106.050 171.614 6
-4 0 16 370.036 169.182 6
-4 0 16 773.583 229.977 7
-4 0 15 -242.826 216.050 6
-4 0 15 -0.62187 145.180 7
-4 0 14 250.584 386.901 2
-4 0 14 43.4092 133.962 6
-4 0 14 16.6702 163.622 7
-4 0 13 362.390 252.586 2
-4 0 13 -44.1116 121.079 6
-4 0 13 163.537 182.501 7
-4 0 12 13127.1 704.111 6
-4 0 12 14375.4 1543.12 2
-4 0 12 13212.0 684.653 7
-4 0 11 350.851 334.066 2
-4 0 10 -410.270 288.849 2
-4 0 9 -263.482 240.179 2
-4 0 8 351380. 6120.68 2
-4 0 7 107.119 171.368 2
-4 0 6 79160.8 2650.61 2
-4 0 5 41.9625 169.728 2
-4 0 4 66251.6 2321.52 2
-4 0 3 -25.1191 239.310 1
-4 0 2 8348.07 846.381 1
-4 0 1 283.599 259.036 1
-4 0 0 1560.44 462.263 1
-4 0 -1 212.020 293.997 1
-4 0 -2 88941.2 2814.83 1
-4 0 -3 30.8386 245.153 1
-4 0 -4 1937.85 511.682 1
-4 0 -5 225.819 312.861 1
-4 0 -6 6848.54 892.116 1
-4 0 -7 20.1964 225.329 1
-4 0 -8 7192.79 971.408 1
-4 0 -9 95.1132 350.622 1
-4 0 -10 292.150 275.443 1
4 0 11 95.9143 197.570 3
4 0 12 17246.6 1687.06 3
4 0 12 20487.9 970.142 5
4 0 13 -121.263 172.580 5
4 0 13 -971.888 447.487 3
4 0 14 2599.83 367.363 5
4 0 15 -32.7684 175.738 5
4 0 16 17402.9 906.406 5
4 0 17 -42.9147 160.783 5
4 0 18 902.062 233.476 5
4 0 18 786.344 252.003 8
4 0 19 -184.781 141.881 8
4 0 20 1611.77 236.145 8
4 0 21 21.9687 88.1074 8
-4 -1 22 1889.09 220.255 6
-4 1 21 247.713 115.504 6
-4 -1 21 198.640 120.269 6
-4 1 20 76.0801 124.873 6
-4 -1 20 55.9062 124.480 6
-4 1 19 146.889 171.553 6
-4 -1 19 230.321 149.647 6
-4 1 18 7667.15 580.180 6
-4 -1 18 8102.64 585.666 6
-4 1 17 2200.79 319.870 6
-4 -1 17 1931.08 324.686 6
-4 -1 17 2315.64 342.117 7
-4 1 16 867.421 221.071 6
-4 -1 16 1202.70 263.649 6
-4 -1 16 811.255 249.240 7
-4 1 15 11257.0 716.136 6
-4 -1 15 11549.1 706.733 6
-4 -1 15 12332.0 749.846 7
-4 1 14 9059.13 623.270 6
-4 -1 14 9160.85 624.431 6
-4 -1 14 9664.08 1370.71 2
-4 1 14 8605.92 603.959 7
-4 -1 14 9066.71 629.676 7
-4 -1 13 2618.80 717.311 2
-4 1 13 2742.74 338.789 6
-4 -1 13 2847.03 362.671 6
-4 1 13 2849.01 345.138 7
-4 -1 13 2560.08 357.619 7
-4 1 13 3308.51 773.739 2
-4 -1 12 -4.35901 123.013 6
-4 -1 12 312.188 215.247 2
-4 1 12 207.092 137.378 6
-4 -1 12 -14.5872 155.883 7
-4 -1 12 -50.3793 105.398 4
-4 1 11 12306.9 1336.46 2
-4 -1 11 9586.85 1231.76 2
-4 -1 10 29033.7 2002.08 2
-4 1 10 30610.4 1987.21 2
-4 1 9 488.132 281.449 2
-4 -1 9 -12.6093 230.658 2
-4 1 8 9609.93 985.059 2
-4 -1 8 8820.68 1000.98 2
-4 1 7 184403. 4025.99 2
-4 -1 7 176735. 4342.03 2
-4 1 6 324746. 5057.90 2
-4 -1 6 316479. 5558.65 2
-4 -1 5 173499. 3515.31 1
-4 1 5 170456. 3552.09 2
-4 -1 5 169489. 3978.00 2
-4 1 4 3068.94 504.329 2
-4 -1 4 3559.58 531.538 1
-4 -1 3 28345.1 1497.54 1
-4 1 3 29275.6 1413.18 2
-4 -1 2 16154.8 1136.64 1
-4 -1 1 78773.9 2534.67 1
-4 -1 0 10596.8 975.313 1
-4 1 0 9671.32 959.423 1
-4 -1 -1 4054.96 669.954 1
-4 1 -1 3488.10 588.341 1
-4 -1 -2 21409.8 1411.03 1
-4 1 -2 23394.4 1455.00 1
-4 -1 -3 7775.04 896.907 1
-4 1 -3 7240.08 869.260 1
-4 -1 -4 687.085 314.580 1
-4 1 -4 288.674 253.267 1
-4 -1 -5 140589. 3778.54 1
-4 1 -5 137895. 3670.29 1
-4 -1 -6 508.717 261.561 1
-4 1 -6 596.353 370.478 1
-4 -1 -7 12134.7 1185.22 1
-4 1 -7 12212.1 1191.72 1
-4 1 -8 -188.926 284.563 1
-4 -1 -8 417.312 270.043 1
-4 -1 -9 1106.68 433.067 1
-4 -1 -10 5425.89 863.565 1
4 1 11 7825.98 1158.81 3
4 1 11 9345.84 629.180 9
4 -1 11 6162.83 1015.28 3
4 1 12 20140.7 1916.55 3
4 1 12 20682.4 1015.24 5
4 1 13 2466.29 653.565 3
4 1 13 2880.65 398.346 5
4 -1 14 11026.8 730.907 5
4 1 14 12656.9 820.883 5
4 1 15 323.206 236.263 5
4 -1 15 -36.6598 196.075 5
4 1 16 64.6545 173.253 5
4 -1 16 270.661 184.666 5
4 1 16 242.117 204.740 8
4 1 17 760.995 244.327 5
4 -1 17 251.561 171.178 5
4 1 17 561.561 230.239 8
4 -1 18 779.634 208.886 5
4 1 18 588.859 219.163 8
4 -1 19 151.187 143.391 5
4 1 19 80.7999 151.368 8
4 -1 19 152.748 169.800 8
4 1 20 215.444 131.013 8
4 -1 20 239.239 119.436 8
4 -1 21 878.203 141.016 8
4 1 21 1168.74 150.040 8
-4 -2 22 593.140 127.605 6
-4 -2 21 41.8656 112.347 6
-4 2 20 8502.38 523.410 6
-4 -2 20 8951.65 533.690 6
-4 2 19 1889.63 301.388 6
-4 -2 19 1505.50 253.665 6
-4 -2 19 1929.34 257.061 5
-4 2 18 30065.1 1106.71 6
-4 -2 18 29445.9 1089.36 6
-4 -2 18 29477.2 1015.64 5
-4 -2 18 28573.3 1063.89 7
-4 2 17 142.816 175.851 6
-4 -2 17 -247.772 186.978 6
-4 -2 17 15.2901 155.131 5
-4 -2 17 94.5717 149.443 7
-4 2 16 75.2530 140.367 6
-4 -2 16 311.843 198.697 6
-4 -2 16 -29.1375 168.795 5
-4 -2 16 259.921 199.507 7
-4 2 15 438.172 157.684 6
-4 -2 15 274.074 164.012 6
-4 -2 15 492.977 198.911 5
-4 -2 15 667.425 216.476 7
-4 2 14 -59.7658 141.676 6
-4 -2 14 235.348 176.948 6
-4 -2 14 40.3370 154.235 5
-4 -2 14 -23.1836 156.028 7
-4 -2 13 368.718 356.069 2
-4 -2 13 508.929 196.528 6
-4 2 13 353.539 159.194 6
-4 -2 13 619.582 203.738 7
-4 2 12 6581.97 490.240 6
-4 -2 12 7226.46 522.484 6
-4 -2 12 7849.18 1179.63 2
-4 -2 12 6114.98 477.463 4
-4 -2 12 5813.83 493.080 7
-4 -2 11 5084.33 921.669 2
-4 -2 11 4104.96 398.051 6
-4 -2 11 4480.21 387.238 4
-4 -2 11 4183.92 399.102 7
-4 -2 10 9382.25 1176.32 2
-4 -2 9 898.516 406.990 2
-4 -2 8 43728.7 2325.66 2
-4 2 7 1280.34 336.991 2
-4 -2 7 1894.02 509.285 2
-4 -2 6 3711.56 656.204 2
-4 2 6 3585.47 509.235 2
-4 -2 5 40076.4 1740.21 1
-4 2 5 41005.0 1551.85 2
-4 -2 5 41817.8 2088.42 2
-4 -2 4 37006.0 1690.14 1
-4 2 4 38992.7 1424.44 2
-4 -2 3 48090.1 1958.86 1
-4 2 3 49420.5 1538.48 2
-4 -2 2 37228.4 1752.17 1
-4 2 2 38938.7 1309.77 2
-4 -2 1 46906.6 2026.28 1
-4 -2 0 7335.57 850.567 1
-4 -2 -1 17558.2 1311.01 1
-4 -2 -2 5350.42 768.904 1
-4 -2 -3 974.578 397.077 1
-4 -2 -4 57235.8 2503.69 1
-4 -2 -5 4260.56 715.112 1
-4 -2 -6 12056.6 1180.40 1
-4 -2 -7 5379.35 833.487 1
-4 -2 -8 14752.8 1385.78 1
-4 -2 -9 21017.8 1674.68 1
-4 -2 -10 27337.3 1968.03 1
4 2 10 27283.5 2226.56 3
4 2 11 1776.15 613.695 3
4 -2 11 2197.34 321.629 9
-4 -2 -11 2342.76 689.199 1
4 2 11 2648.14 394.798 5
4 2 12 4045.23 502.979 5
4 2 12 4248.59 956.823 3
4 2 13 984.734 343.038 5
4 2 13 -373.608 239.314 3
4 2 14 34785.7 1382.50 5
4 2 14 35797.8 1391.04 8
4 2 15 27354.9 1234.46 8
4 -2 16 56.7230 161.037 5
4 2 16 417.366 207.939 8
4 -2 17 1679.90 275.938 5
4 2 17 2762.38 378.638 8
4 -2 18 1660.55 247.816 5
4 2 18 1642.86 294.111 8
4 -2 19 996.651 196.102 5
4 2 19 1040.65 230.158 8
4 -2 20 2387.18 257.314 8
4 2 20 2411.54 250.606 8
4 2 21 120.311 68.6259 8
4 -2 21 -44.1647 67.8291 8
-4 -3 21 6190.26 361.836 6
-4 -3 20 630.162 171.805 6
-4 -3 20 223.951 116.872 5
-4 3 19 538.015 183.663 6
-4 -3 19 108.230 118.766 6
-4 -3 19 312.618 156.644 5
-4 3 18 193.643 147.020 6
-4 -3 18 143.442 143.405 6
-4 -3 18 -60.8509 156.277 5
-4 -3 18 86.7013 154.324 7
-4 3 17 16187.2 800.659 6
-4 -3 17 16508.7 812.355 6
-4 -3 17 15756.7 784.971 5
-4 -3 17 15747.9 794.858 7
-4 3 16 6892.37 544.518 6
-4 -3 16 6694.26 527.022 6
-4 -3 16 7169.54 562.141 5
-4 -3 16 7154.42 567.691 7
-4 3 15 439.890 181.855 6
-4 -3 15 93.3664 145.923 6
-4 -3 15 279.616 188.522 5
-4 -3 15 56.6101 147.669 7
-4 -3 14 -30.7770 153.459 6
-4 -3 14 100.282 137.396 5
-4 -3 14 75.8941 160.602 7
-4 -3 13 515.066 196.809 6
-4 -3 13 -43.4940 249.644 2
-4 -3 13 -41.2656 165.470 5
-4 -3 13 56.1619 146.122 7
-4 -3 12 344.503 159.960 6
-4 -3 12 5.42943 238.055 2
-4 -3 12 421.600 195.307 5
-4 -3 12 509.756 193.480 7
-4 -3 11 5152.05 901.559 2
-4 -3 11 4844.34 437.334 6
-4 -3 11 5063.39 441.323 4
-4 -3 11 4632.08 446.290 7
-4 -3 10 3839.55 786.577 2
-4 -3 10 3846.78 383.814 4
-4 -3 10 3709.93 378.713 7
-4 -3 9 345.185 257.516 2
-4 -3 8 1121.00 418.513 2
-4 -3 7 683.981 364.352 2
-4 -3 6 22818.3 1655.09 2
-4 -3 5 8013.32 821.965 1
-4 -3 5 9051.31 1043.22 2
-4 -3 4 88314.4 2765.59 1
-4 -3 3 76.2130 212.021 1
-4 -3 2 16615.7 1271.24 1
-4 -3 1 59499.5 2412.26 1
-4 -3 0 94910.3 3119.44 1
-4 -3 -1 67455.2 2702.70 1
-4 -3 -2 1019.24 440.247 1
-4 -3 -3 7946.74 1002.29 1
-4 -3 -4 15601.8 1381.28 1
-4 -3 -5 -319.298 321.167 1
-4 -3 -6 -160.902 298.503 1
-4 -3 -7 6139.66 952.108 1
-4 -3 -8 36354.9 2284.97 1
4 3 9 44100.9 2805.87 3
-4 -3 -9 41905.8 2503.99 1
4 -3 10 1402.87 316.916 9
4 3 10 1218.94 527.556 3
4 3 10 1634.49 295.026 8
-4 -3 -10 1101.27 420.527 1
-4 -3 -11 89095.5 3684.15 1
4 3 11 97496.4 4372.54 3
4 3 11 96112.5 2154.32 8
4 -3 11 92611.5 1989.39 9
4 3 12 1290.11 538.737 3
4 3 12 1634.82 311.446 8
4 3 13 14972.8 899.270 8
4 3 14 3401.14 464.069 8
4 3 15 13068.6 829.987 8
4 3 16 3055.90 432.242 8
4 3 17 154.289 188.766 8
4 3 18 1321.73 256.690 8
4 3 19 1948.31 247.925 8
4 3 20 365.885 111.083 8
4 -3 20 390.144 122.185 8
-4 -4 21 581.670 112.349 6
-4 -4 20 110.165 104.329 6
-4 -4 20 -183.543 104.804 5
-4 -4 19 51.2501 94.7207 6
-4 -4 19 2.24896 99.9199 5
-4 -4 19 218.406 138.155 7
-4 -4 18 -165.142 125.556 6
-4 -4 18 -87.1541 140.303 5
-4 -4 18 -126.167 138.017 7
-4 -4 17 -102.912 157.998 6
-4 -4 17 136.970 131.691 5
-4 -4 16 1821.37 289.528 6
-4 -4 16 1412.95 268.599 5
-4 -4 16 1259.75 277.531 7
-4 -4 15 1614.72 257.388 6
-4 -4 15 1471.90 285.138 5
-4 -4 15 1619.32 275.170 7
-4 -4 14 2376.31 330.058 6
-4 -4 14 2659.69 363.923 5
-4 -4 14 2505.86 351.435 7
-4 -4 13 243.169 172.946 6
-4 -4 13 23.4686 160.143 5
-4 -4 13 -34.7430 177.514 7
-4 -4 12 2.79384 239.592 2
-4 -4 12 150.909 150.843 6
-4 -4 12 188.726 152.850 7
-4 -4 11 37605.6 1170.48 6
-4 -4 11 35591.3 1184.67 4
-4 -4 11 38835.6 2593.27 2
-4 -4 11 35247.9 1224.31 7
-4 -4 10 21692.8 904.868 4
-4 -4 10 23347.8 1969.11 2
-4 -4 10 21887.6 959.172 7
-4 -4 9 4554.01 839.127 2
-4 -4 9 4936.46 442.638 4
-4 -4 9 5721.30 483.777 7
-4 -4 8 768.980 452.745 2
-4 -4 7 7482.62 1021.92 2
-4 -4 6 9060.87 1117.99 2
-4 -4 5 31154.3 2016.17 2
-4 -4 4 35010.0 1870.68 1
-4 -4 3 24.9338 211.164 1
-4 -4 2 -35.9229 267.145 1
-4 -4 1 43107.7 2233.19 1
-4 -4 0 14841.9 1347.90 1
-4 -4 -1 8593.36 1036.85 1
-4 -4 -2 2572.65 617.965 1
-4 -4 -3 3120.74 710.808 1
-4 -4 -4 2378.73 595.731 1
-4 -4 -5 4694.94 859.937 1
-4 -4 -6 192.740 268.148 1
-4 -4 -7 50.5886 284.167 1
-4 -4 -8 -267.058 400.996 1
4 4 8 -10.1628 357.360 3
4 4 8 -216.110 183.257 8
4 4 9 10106.9 1378.05 3
4 4 9 9631.44 646.409 8
-4 -4 -9 8580.28 1236.41 1
4 -4 9 8421.37 614.432 9
4 -4 10 10342.8 681.281 9
4 4 10 10077.0 693.122 8
-4 -4 -10 9679.74 1289.56 1
4 4 10 9244.81 1348.96 3
4 -4 11 389.159 206.953 9
4 4 11 196.181 426.269 3
4 4 11 139.307 173.643 8
-4 -4 -11 146.258 421.661 1
4 4 12 12372.8 788.009 8
4 4 13 11536.3 768.495 8
4 4 14 5076.81 516.813 8
4 4 15 -23.7461 182.847 8
4 4 16 1750.88 306.922 8
4 4 17 1262.07 250.563 8
4 4 18 2992.75 324.671 8
4 4 19 394.469 123.847 8
4 4 20 332.237 104.407 8
4 -4 20 87.1012 67.6567 8
-4 -5 20 731.821 109.705 5
-4 -5 19 2321.61 238.337 6
-4 -5 19 2046.48 222.592 5
-4 -5 19 2351.41 256.703 7
-4 -5 18 1000.43 175.811 6
-4 -5 18 1216.60 212.499 5
-4 -5 18 1134.13 216.492 7
-4 -5 17 1383.32 229.754 6
-4 -5 17 1190.68 226.879 5
-4 -5 17 1266.75 233.982 7
-4 -5 16 11302.2 607.524 6
-4 -5 16 12588.4 687.051 5
-4 -5 16 13103.6 712.479 7
-4 -5 15 879.794 201.650 6
-4 -5 15 569.683 172.670 5
-4 -5 15 813.036 220.859 7
-4 -5 14 4777.15 418.560 6
-4 -5 14 4813.24 462.843 5
-4 -5 14 5082.85 477.208 7
-4 -5 13 8905.08 568.063 6
-4 -5 13 8833.75 643.674 5
-4 -5 13 8836.70 637.462 7
-4 -5 12 4507.02 417.857 6
-4 -5 12 4155.13 445.648 7
-4 -5 11 15.9250 159.169 7
-4 -5 11 -94.8927 147.919 6
-4 -5 10 1263.33 275.186 7
-4 -5 10 1085.72 425.716 2
-4 -5 9 1074.84 223.814 7
-4 -5 9 1373.43 563.966 2
-4 -5 9 1304.74 261.575 4
-4 -5 8 13467.9 713.760 4
-4 -5 8 13241.6 1451.32 2
-4 -5 8 13526.6 767.996 7
-4 -5 7 1449.56 274.288 4
-4 -5 7 1694.83 303.647 7
-4 -5 7 1644.88 577.913 2
-4 -5 6 -2.09496 231.710 2
-4 -5 5 657.498 364.929 2
-4 -5 4 333.814 284.855 1
-4 -5 3 10716.8 1167.97 1
-4 -5 2 17302.3 1504.98 1
-4 -5 1 6880.81 977.986 1
-4 -5 0 72042.8 3168.28 1
-4 -5 -1 23650.0 1875.74 1
-4 -5 -2 6100.51 993.180 1
-4 -5 -3 2951.19 750.006 1
-4 -5 -4 16792.6 1656.86 1
4 5 5 33550.6 2251.59 3
-4 -5 -5 37237.5 2484.63 1
-4 -5 -6 8298.56 1196.01 1
4 -5 6 7635.12 593.432 9
4 5 6 7147.93 1088.64 3
4 -5 7 2178.65 369.246 9
-4 -5 -7 910.735 278.347 1
4 5 7 818.553 523.540 3
4 5 7 1935.69 295.736 8
4 5 8 94014.8 4058.98 3
4 5 8 98701.7 2038.11 8
-4 -5 -8 102173. 4279.94 1
4 -5 8 97329.6 2084.83 9
4 -5 9 1218.68 271.157 9
-4 -5 -9 1631.19 588.791 1
4 5 9 233.365 338.164 3
4 5 9 1251.86 281.459 8
4 -5 10 37974.1 1308.52 9
4 5 10 36288.4 1290.87 8
-4 -5 -10 36903.3 2622.71 1
4 -5 11 21022.3 962.092 9
4 5 11 22054.2 1018.74 8
4 5 12 3305.22 441.601 8
4 5 13 26658.8 1116.57 8
4 5 14 -429.297 256.649 8
4 5 15 1834.05 289.291 8
4 5 16 946.409 226.242 8
4 5 17 5535.81 422.724 8
4 5 18 1949.57 251.853 8
4 5 19 2054.19 202.948 8
-4 -6 19 9939.31 386.180 5
-4 -6 18 158.700 104.796 5
-4 -6 18 108.310 88.0035 7
-4 -6 17 2559.96 235.770 6
-4 -6 17 2178.10 259.126 5
-4 -6 17 2753.50 285.700 7
-4 -6 16 268.967 120.291 6
-4 -6 16 98.8891 132.304 5
-4 -6 16 209.589 153.300 7
-4 -6 15 3300.10 317.176 6
-4 -6 15 2769.22 347.759 5
-4 -6 15 3445.26 381.823 7
-4 -6 14 587.594 160.083 6
-4 -6 14 371.242 203.991 5
-4 -6 14 856.709 226.595 7
-4 -6 13 115.320 111.881 6
-4 -6 13 -159.464 190.300 5
-4 -6 13 -47.7997 141.837 7
-4 -6 12 14708.6 700.343 6
-4 -6 12 14831.1 824.343 7
-4 -6 11 6599.96 483.294 6
-4 -6 11 6022.95 532.774 7
-4 -6 10 4679.98 419.197 6
-4 -6 10 4177.48 464.009 7
-4 -6 9 5320.87 529.233 7
-4 -6 8 2537.12 358.878 7
-4 -6 8 2217.03 621.140 2
-4 -6 8 1898.36 298.478 4
-4 -6 7 994.830 279.485 7
-4 -6 7 1080.33 252.248 4
-4 -6 6 -13.9957 369.040 2
-4 -6 6 368.655 139.256 4
4 -6 -5 19651.2 848.406 9
-4 -6 5 19576.8 831.799 4
-4 -6 5 20554.6 1804.79 2
-4 -6 4 2565.68 312.431 4
4 -6 -4 2011.78 293.469 9
-4 -6 4 2402.81 658.062 2
4 -6 -3 376.902 158.864 9
-4 -6 3 217.210 260.902 1
4 -6 -2 9353.06 604.224 9
-4 -6 2 9455.79 1189.37 1
-4 -6 1 600.949 477.216 1
4 -6 -1 -78.0033 181.611 9
4 -6 0 10043.8 642.669 9
-4 -6 0 9205.26 1231.55 1
4 -6 1 321.709 216.762 9
-4 -6 -1 790.814 560.122 1
-4 -6 -2 1255.64 552.131 1
4 -6 2 714.366 244.664 9
-4 -6 -3 6001.80 1047.93 1
4 -6 3 6169.39 524.686 9
-4 -6 -4 366.550 452.390 1
4 -6 4 -107.984 199.290 9
4 6 4 561.765 194.365 8
4 6 5 22804.2 1805.06 3
4 -6 5 25537.6 1079.43 9
4 6 5 25886.5 984.544 8
-4 -6 -5 25937.7 2184.17 1
4 -6 6 6463.48 558.880 9
-4 -6 -6 6261.15 1104.05 1
4 6 6 6184.11 499.031 8
4 6 6 6426.84 1012.80 3
-4 -6 -7 233.933 320.541 1
4 -6 7 177.180 206.997 9
4 6 7 258.640 424.675 3
4 6 7 241.028 174.955 8
-4 -6 -8 6391.88 1124.29 1
4 6 8 6616.73 1094.16 3
4 6 8 8000.34 582.021 8
4 -6 8 7742.74 613.765 9
4 -6 9 13491.6 791.196 9
4 6 9 13481.6 774.555 8
4 -6 10 842.164 231.732 9
4 6 10 1850.17 316.904 8
4 -6 11 3955.07 436.090 9
4 6 11 4088.28 455.328 8
4 6 12 2810.69 374.999 8
4 6 13 5741.75 503.517 8
4 6 14 -61.7027 177.073 8
4 6 15 645.401 199.909 8
4 6 16 1342.50 220.275 8
4 6 17 6437.03 404.336 8
4 6 18 884.207 145.444 8
-4 -7 18 3276.40 224.047 5
-4 -7 17 308.646 115.323 5
-4 -7 17 293.026 99.7877 7
-4 -7 16 4291.19 340.445 5
-4 -7 16 4252.28 331.559 7
-4 -7 15 13023.1 638.285 5
-4 -7 15 13244.4 628.722 7
-4 -7 14 484.981 177.191 5
-4 -7 14 303.130 163.415 7
-4 -7 13 3208.72 378.068 5
-4 -7 13 2912.73 356.171 7
-4 -7 12 7828.10 559.170 7
-4 -7 11 855.580 231.120 7
-4 -7 10 43285.5 1347.67 7
-4 -7 9 1309.61 285.673 7
-4 -7 8 3031.62 399.162 7
-4 -7 7 142.118 177.194 7
4 -7 -6 10331.0 650.854 9
-4 -7 5 7059.06 1075.90 2
4 -7 -5 7163.55 551.618 9
-4 -7 4 372.352 414.548 2
4 -7 -4 120.300 171.616 9
-4 -7 3 6174.24 971.600 2
4 -7 -3 7756.20 577.044 9
4 -7 -2 23577.0 998.359 9
-4 -7 2 23000.8 1947.41 1
-4 -7 2 24792.9 2004.89 2
4 -7 -1 4287.42 456.264 9
-4 -7 1 4444.68 935.033 1
-4 -7 0 2440.57 713.989 1
4 -7 0 2219.59 330.617 9
-4 -7 -1 3957.46 930.944 1
4 -7 1 4397.10 486.465 9
-4 -7 -2 1980.96 709.464 1
4 -7 2 1260.39 282.853 9
4 7 2 1392.82 232.445 8
-4 -7 -3 1026.78 530.704 1
4 -7 3 1412.63 310.841 9
4 7 3 1548.26 262.318 8
-4 -7 -4 3904.77 965.994 1
4 -7 4 3797.20 458.643 9
4 7 4 3705.27 368.690 8
4 -7 5 531.022 271.809 9
4 7 5 718.369 201.936 8
4 -7 6 6066.65 561.106 9
4 7 6 5690.29 480.145 8
4 -7 7 1176.34 280.801 9
4 7 7 1090.12 241.120 8
4 -7 8 26316.9 1095.65 9
4 7 8 24615.2 1005.09 8
4 -7 9 4326.89 446.084 9
4 7 9 4626.21 467.366 8
4 -7 10 4482.70 452.957 9
4 7 10 5526.99 495.162 8
4 -7 11 400.993 201.184 9
4 7 11 256.150 162.947 8
4 7 12 3698.71 400.543 8
4 7 13 2841.67 347.397 8
4 7 14 655.689 195.193 8
4 7 15 1639.56 231.081 8
4 7 16 973.499 166.326 8
4 7 17 7208.02 341.637 8
-4 -8 16 31.2752 84.0191 5
-4 -8 16 37.3283 69.8459 7
-4 -8 15 630.432 146.025 5
-4 -8 15 626.481 142.588 7
-4 -8 14 1553.69 244.057 5
-4 -8 14 1388.82 215.080 7
-4 -8 13 2894.18 341.434 5
-4 -8 13 3211.53 315.797 7
-4 -8 12 7022.26 474.053 7
-4 -8 11 21174.2 890.305 7
-4 -8 10 8434.38 564.793 7
-4 -8 9 -29.2750 160.493 7
-4 -8 8 8621.59 612.886 7
4 -8 -7 3686.16 380.270 9
-4 -8 7 4176.16 450.024 7
4 -8 -6 24604.0 972.044 9
-4 -8 6 25095.8 1080.01 7
4 -8 -5 23533.1 975.200 9
4 -8 -4 11726.8 711.529 9
4 -8 -3 45123.2 1386.43 9
4 -8 -2 997.620 281.904 9
4 -8 -1 388.890 213.155 9
4 -8 0 4096.30 470.295 9
4 -8 1 5861.44 553.462 9
4 -8 2 944.913 293.561 9
4 8 2 1624.19 254.091 8
4 -8 3 152.833 204.430 9
4 8 3 -14.6649 152.360 8
4 -8 4 13156.2 802.726 9
4 8 4 13435.3 687.011 8
4 -8 5 874.185 280.418 9
4 8 5 940.242 213.825 8
4 -8 6 6047.22 538.922 9
4 8 6 6045.40 482.239 8
4 -8 7 164.958 204.922 9
4 8 7 232.839 178.787 8
4 -8 8 -75.9716 167.293 9
4 8 8 28.2045 147.294 8
4 -8 9 321.167 151.972 9
4 8 9 352.158 166.294 8
4 -8 10 131.972 169.184 9
4 8 10 239.669 146.696 8
4 -8 11 225.333 135.233 9
4 8 11 158.318 169.292 8
4 8 12 6694.19 453.280 8
4 8 13 5925.30 395.877 8
4 8 14 1945.78 216.553 8
4 8 15 421.204 108.776 8
4 8 16 7691.10 310.750 8
-4 -9 15 453.121 96.6151 5
-4 -9 14 11474.2 459.633 5
-4 -9 14 10958.5 392.895 7
-4 -9 13 2584.98 228.959 7
-4 -9 13 2454.57 253.609 5
-4 -9 12 637.350 172.059 5
-4 -9 12 752.050 154.505 7
-4 -9 11 382.699 143.438 7
-4 -9 10 -114.603 124.437 7
-4 -9 9 698.292 186.032 7
-4 -9 8 57.5745 137.656 7
-4 -9 7 1463.37 276.105 7
4 -9 -7 1281.81 229.037 9
-4 -9 6 635.979 205.085 7
4 -9 -6 901.215 227.516 9
-4 -9 5 -113.866 148.932 7
4 -9 -5 -34.3816 155.298 9
4 -9 -4 43637.3 1291.45 9
4 -9 -3 93.0300 180.599 9
4 -9 -2 1386.54 306.651 9
4 -9 -1 2460.21 346.015 9
4 -9 0 349.288 214.659 9
4 -9 1 12166.9 739.166 9
4 9 1 11429.3 570.534 8
4 -9 2 6865.46 575.525 9
4 9 2 6288.93 437.489 8
4 -9 3 -168.237 179.911 9
4 9 3 44.4170 127.078 8
4 -9 4 120.033 199.278 9
4 9 4 -65.0257 131.063 8
4 -9 5 1882.91 328.634 9
4 9 5 1682.65 248.308 8
4 -9 6 2611.84 342.330 9
4 9 6 2689.97 307.893 8
4 -9 7 -77.6370 179.573 9
4 9 7 -28.4090 128.441 8
4 -9 8 -101.234 154.500 9
4 9 8 100.070 116.389 8
4 -9 9 912.489 195.813 9
4 9 9 721.634 166.069 8
4 -9 10 1070.33 214.203 9
4 9 10 742.660 165.709 8
4 9 11 4407.18 331.073 8
4 9 12 8015.54 405.502 8
4 9 13 316.290 90.0048 8
4 9 14 879.102 112.210 8
-4 -10 12 707.277 126.422 5
-4 -10 11 1111.10 170.537 5
-4 -10 11 859.680 123.347 7
-4 -10 10 -74.5179 86.5738 7
-4 -10 9 106.333 99.6784 7
-4 -10 8 -74.4858 108.520 7
-4 -10 7 1731.60 217.390 7
4 -10 -7 1497.90 203.405 9
-4 -10 6 515.829 153.127 7
4 -10 -6 660.348 171.749 9
4 -10 -5 16692.5 706.616 9
-4 -10 5 17301.4 718.784 7
4 -10 -4 8915.68 547.837 9
-4 -10 4 8313.15 531.453 7
4 -10 -3 4638.59 408.765 9
-4 -10 3 4042.22 384.981 7
4 -10 -2 1543.80 282.754 9
4 -10 -1 45.3394 180.443 9
4 -10 0 1664.44 300.931 9
4 -10 1 503.119 234.061 9
4 -10 2 816.513 244.236 9
4 10 2 657.855 137.531 8
4 -10 3 2551.20 338.225 9
4 10 3 2455.13 247.436 8
4 -10 4 425.746 217.848 9
4 10 4 236.998 117.900 8
4 -10 5 8926.88 551.114 9
4 10 5 7609.01 419.006 8
4 -10 6 201.815 148.459 9
4 10 6 356.422 112.092 8
4 -10 7 555.863 177.851 9
4 10 7 573.881 131.941 8
4 -10 8 246.826 115.780 9
4 10 8 157.174 108.875 8
4 -10 9 8313.53 392.033 9
4 10 9 8670.76 399.638 8
4 10 10 234.608 95.7925 8
4 10 11 2027.50 169.426 8
-4 -11 9 134.979 74.0444 5
4 -11 -6 163.136 86.5811 9
-4 -11 6 167.173 85.9418 7
-4 -11 5 1035.96 143.535 7
4 -11 -5 1302.22 186.665 9
-4 -11 4 1684.70 187.616 7
4 -11 -4 1775.14 221.598 9
-4 -11 3 1563.68 185.406 7
4 -11 -3 2297.07 258.099 9
4 -11 -2 6373.13 410.551 9
-4 -11 2 4823.14 323.622 7
-4 -11 1 283.033 117.893 7
4 -11 -1 785.331 183.925 9
-4 -11 0 151.777 96.7298 7
4 -11 0 7.08733 143.489 9
-4 -11 -1 984.412 162.601 7
4 -11 1 1286.14 219.944 9
4 -11 2 3369.62 316.611 9
4 -11 3 282.890 145.405 9
4 -11 4 2779.58 267.307 9
4 -11 5 1274.43 185.188 9
4 -11 6 1728.71 195.617 9
4 -11 7 741.083 123.986 9
-5 0 21 -12.4358 83.3055 6
-5 0 20 617.829 151.686 6
-5 0 19 -31.1860 122.060 6
-5 0 18 3766.89 389.730 6
-5 0 17 38.2639 132.988 6
-5 0 16 536.905 179.370 6
-5 0 15 98.6788 133.462 6
-5 0 15 -313.245 169.886 7
-5 0 14 3550.09 399.584 6
-5 0 14 4056.55 408.905 7
-5 0 13 -208.040 160.884 6
-5 0 13 28.5291 143.447 7
-5 0 12 4084.12 873.377 2
-5 0 12 2719.53 338.298 6
-5 0 11 -60.9807 313.841 2
-5 0 11 308.443 157.932 6
-5 0 10 44620.8 1253.07 6
-5 0 10 46236.5 2674.48 2
-5 0 9 344.109 298.040 2
-5 0 8 889.311 412.675 2
-5 0 7 6.78553 171.445 2
-5 0 6 50952.3 2409.08 2
-5 0 5 -55.0051 172.797 2
-5 0 4 21553.8 1530.25 2
-5 0 2 28287.8 1762.15 1
-5 0 1 10.8369 226.569 1
-5 0 0 133496. 3915.06 1
-5 0 -1 61.2626 276.815 1
-5 0 -2 3518.34 693.539 1
-5 0 -3 108.109 232.217 1
-5 0 -4 31955.0 2059.72 1
-5 0 -5 231.953 391.203 1
-5 0 -6 11872.1 1352.25 1
-5 0 -7 -189.710 345.990 1
-5 0 -8 7453.29 1081.95 1
5 0 9 -133.927 187.314 9
-5 0 -9 -92.5987 240.467 1
-5 0 -10 19519.0 1706.47 1
5 0 10 19783.1 975.803 9
5 0 11 -29.0110 192.440 9
5 0 12 547.286 237.359 9
5 0 13 -228.249 243.535 9
5 0 17 -243.468 197.277 8
5 0 18 15951.6 786.862 8
5 0 19 118.872 126.478 8
5 0 20 243.441 96.3642 8
-5 1 21 359.847 112.700 6
-5 -1 21 80.6355 79.9301 6
-5 1 20 2980.24 283.807 6
-5 -1 20 3509.84 327.175 6
-5 -1 19 2552.81 322.798 6
-5 1 19 2427.53 295.592 6
-5 1 18 10702.1 622.494 6
-5 -1 18 11161.8 637.705 6
-5 1 17 2068.06 298.632 6
-5 -1 17 2020.04 292.149 6
-5 1 16 3015.06 345.182 6
-5 -1 16 2779.71 342.707 6
-5 -1 16 3187.26 366.729 7
-5 1 15 2197.00 317.188 6
-5 -1 15 2115.95 305.867 6
-5 -1 15 1730.76 279.747 7
-5 1 14 468.109 182.930 6
-5 -1 14 686.095 203.674 6
-5 -1 14 732.055 220.873 7
-5 1 13 5771.89 488.301 6
-5 -1 13 5876.64 496.073 6
-5 -1 13 6545.49 516.854 7
-5 1 12 32479.5 1126.82 6
-5 -1 12 33401.5 1163.97 6
-5 -1 12 33571.5 2500.92 2
-5 -1 12 33382.4 1087.08 4
-5 -1 12 34884.4 1168.26 7
-5 1 11 20183.6 871.385 6
-5 -1 11 20204.9 870.354 6
-5 -1 11 22364.4 1965.91 2
-5 -1 11 20487.5 851.229 4
-5 -1 11 20421.3 870.640 7
-5 1 10 7984.54 525.861 6
-5 -1 10 7131.57 1037.56 2
-5 -1 10 8351.68 544.116 4
-5 -1 9 4633.34 823.016 2
-5 1 8 1940.82 465.894 2
-5 -1 8 1774.78 488.020 2
-5 1 7 39948.8 2037.66 2
-5 -1 7 40726.6 2303.64 2
-5 1 6 88834.0 2960.94 2
-5 -1 6 88298.8 3271.06 2
-5 1 5 26205.9 1562.45 2
-5 -1 5 25243.8 1754.78 2
-5 -1 4 15354.8 1261.53 1
-5 1 4 14690.7 1143.97 2
-5 -1 3 63400.2 2606.12 1
-5 1 3 62324.6 2345.84 2
-5 -1 2 77344.6 2941.82 1
-5 -1 1 17620.8 1426.06 1
-5 -1 0 16896.8 1404.59 1
-5 -1 -1 1380.11 479.436 1
-5 -1 -2 29193.6 1879.09 1
-5 1 -2 29084.3 1830.62 1
-5 -1 -3 41186.6 2255.66 1
-5 1 -3 38742.8 2179.91 1
-5 1 -4 1078.29 419.102 1
-5 -1 -4 717.507 439.402 1
-5 -1 -5 942.202 426.155 1
-5 1 -5 783.330 439.099 1
-5 1 -6 14375.4 1402.71 1
-5 -1 -6 15743.8 1494.06 1
-5 -1 -7 5435.00 920.697 1
-5 -1 -8 35578.4 2330.44 1
-5 -1 -9 35603.2 2378.27 1
5 1 9 35043.6 1264.69 9
5 -1 9 34547.1 1267.02 9
-5 -1 -10 4867.00 928.480 1
5 -1 10 5752.62 517.777 9
5 1 10 6446.28 575.667 9
5 1 11 711.395 209.666 9
5 -1 11 124.831 195.170 9
5 1 11 -116.336 353.479 3
5 -1 12 1708.73 313.617 9
5 -1 13 22724.6 998.612 9
5 1 15 1817.11 363.515 8
5 1 16 184.895 183.132 8
5 1 17 360.902 200.630 8
5 1 18 282.001 157.653 8
5 -1 18 91.0723 146.877 8
5 1 19 93.8205 122.714 8
5 -1 19 -100.522 125.032 8
5 1 20 5474.49 322.448 8
5 -1 20 5232.04 326.373 8
-5 -2 21 10505.1 440.272 6
-5 2 20 641.215 150.461 6
-5 -2 20 256.725 130.388 6
-5 2 19 14348.9 636.717 6
-5 -2 19 14613.2 666.448 6
-5 2 18 1197.03 225.601 6
-5 -2 18 1280.34 239.432 6
-5 2 17 4753.68 426.877 6
-5 -2 17 4400.11 419.581 6
-5 -2 17 4820.39 434.636 7
-5 2 16 144.114 161.223 6
-5 -2 16 169.042 157.089 6
-5 -2 16 331.904 177.941 7
-5 2 15 154.983 125.311 6
-5 -2 15 181.550 143.249 6
-5 -2 15 270.845 193.868 7
-5 2 14 4238.40 420.948 6
-5 -2 14 4595.74 448.419 6
-5 -2 14 4759.07 455.533 7
-5 2 13 5291.97 460.320 6
-5 -2 13 5624.74 491.363 6
-5 -2 13 5747.60 501.790 7
-5 -2 12 121.692 136.597 6
-5 2 12 -17.4355 117.744 6
-5 -2 12 299.141 160.058 7
-5 -2 12 440.734 182.087 4
-5 -2 11 8081.19 577.860 6
-5 -2 11 7785.33 1164.93 2
-5 -2 11 6862.63 519.730 4
-5 -2 11 7146.19 546.307 7
-5 -2 10 18878.6 1741.74 2
-5 -2 10 18440.7 838.980 4
-5 -2 10 18985.9 857.785 7
-5 -2 9 22272.0 1840.71 2
-5 -2 9 21597.4 896.171 4
-5 -2 8 2016.93 543.254 2
-5 -2 7 31785.2 2124.86 2
-5 -2 6 7111.10 983.416 2
-5 -2 5 1863.98 471.167 1
-5 -2 5 2555.58 579.339 2
-5 -2 4 9061.18 986.876 1
-5 -2 3 13806.5 1227.79 1
-5 -2 2 217.045 274.353 1
-5 -2 1 442.092 248.704 1
-5 -2 0 42350.7 2236.20 1
-5 -2 -1 883.878 391.694 1
-5 -2 -2 3068.99 666.170 1
-5 -2 -3 6067.67 942.103 1
-5 -2 -4 5629.10 942.870 1
-5 -2 -5 29035.9 2030.79 1
-5 -2 -6 -42.8452 312.583 1
-5 -2 -7 3077.66 721.043 1
5 2 8 433.193 189.566 9
5 -2 8 229.350 201.100 9
-5 -2 -8 405.555 351.252 1
-5 -2 -9 21631.9 1870.04 1
5 -2 9 21900.1 1024.58 9
5 -2 10 9533.18 690.489 9
-5 -2 -10 11733.5 1402.41 1
5 -2 11 31167.9 1222.20 9
5 2 11 29439.9 2444.01 3
5 -2 12 7437.55 600.614 9
5 2 12 7903.51 685.828 8
5 -2 13 206.987 168.578 9
5 2 13 245.977 212.118 8
5 2 14 20529.0 1076.14 8
5 2 15 1286.83 300.773 8
5 2 16 10620.5 728.967 8
5 2 17 1566.72 285.380 8
5 2 18 -14.5153 132.354 8
5 2 19 555.603 157.324 8
5 -2 19 603.022 159.856 8
5 2 20 41.0926 77.8994 8
5 -2 20 -62.7786 70.8909 8
-5 -3 21 6029.10 295.908 6
-5 -3 20 136.111 106.984 6
-5 -3 19 -193.132 139.308 6
-5 -3 18 10573.8 579.275 6
-5 -3 18 10697.8 583.286 7
-5 -3 17 1693.15 260.941 6
-5 -3 17 2038.02 292.215 7
-5 -3 16 443.200 182.010 6
-5 -3 16 420.857 182.726 7
-5 -3 15 4663.02 443.034 6
-5 -3 15 4777.01 452.901 7
-5 -3 14 6751.59 528.447 6
-5 -3 14 7127.45 559.269 7
-5 -3 13 134.382 194.801 6
-5 -3 13 170.812 155.369 7
-5 -3 12 230.743 182.324 6
-5 -3 12 156.534 143.532 4
-5 -3 12 383.747 178.373 7
-5 -3 11 -215.487 298.038 2
-5 -3 11 40.4638 142.304 6
-5 -3 11 3.97771 117.717 4
-5 -3 11 -191.659 193.096 7
-5 -3 10 -304.330 180.490 7
-5 -3 10 311.473 171.572 4
-5 -3 10 -177.876 311.278 2
-5 -3 9 1586.49 275.704 7
-5 -3 9 1767.95 283.385 4
-5 -3 8 1459.20 238.931 7
-5 -3 8 1432.73 261.107 4
-5 -3 8 1410.12 473.588 2
-5 -3 7 2013.74 550.044 2
-5 -3 6 4589.61 811.156 2
-5 -3 5 34855.7 2269.79 2
-5 -3 4 5535.30 816.777 1
-5 -3 3 1314.77 442.886 1
-5 -3 2 4710.32 783.196 1
-5 -3 1 12055.9 1239.46 1
-5 -3 0 22667.9 1709.21 1
-5 -3 -1 -172.030 248.060 1
-5 -3 -2 8963.47 1118.12 1
-5 -3 -3 13255.4 1396.28 1
-5 -3 -4 1465.19 504.322 1
-5 -3 -5 399.006 359.478 1
-5 -3 -6 6068.79 1022.89 1
-5 -3 -7 1066.40 456.767 1
5 -3 7 780.080 238.707 9
-5 -3 -8 79510.9 3653.33 1
5 -3 8 76181.6 1924.52 9
5 3 8 77808.5 1846.11 8
-5 -3 -9 277.679 268.907 1
5 3 9 643.683 231.894 8
-5 -3 -10 96498.6 4113.96 1
5 -3 10 96545.1 2153.90 9
5 3 10 91806.2 4375.02 3
5 3 10 95108.8 2154.67 8
5 -3 11 3375.40 411.196 9
5 3 11 3324.16 453.481 8
5 -3 12 343.135 168.453 9
5 3 12 596.205 241.015 8
5 3 13 -115.795 212.610 8
5 -3 13 107.064 156.784 9
5 3 14 507.406 227.961 8
5 3 15 302.551 246.732 8
5 3 16 553.627 203.911 8
5 3 17 20.6824 152.490 8
5 3 18 82.7055 116.995 8
5 3 19 373.867 133.345 8
5 -3 19 475.599 149.017 8
5 3 20 989.985 123.474 8
-5 -4 20 1161.30 147.161 6
-5 -4 19 231.164 122.637 6
-5 -4 18 2349.33 256.446 6
-5 -4 18 2218.47 265.949 7
-5 -4 17 6348.29 443.058 6
-5 -4 17 6386.10 464.645 7
-5 -4 16 62.8691 129.240 6
-5 -4 16 78.7498 144.161 5
-5 -4 16 175.813 133.877 7
-5 -4 15 12173.8 668.662 6
-5 -4 15 11988.7 658.818 5
-5 -4 15 12458.5 699.758 7
-5 -4 14 5778.38 469.584 6
-5 -4 14 6723.14 512.401 5
-5 -4 14 6324.80 527.463 7
-5 -4 13 491.638 167.842 5
-5 -4 13 695.429 209.482 6
-5 -4 13 210.276 154.497 7
-5 -4 12 -210.955 211.202 5
-5 -4 12 -46.2631 158.152 6
-5 -4 12 95.9240 183.464 7
-5 -4 11 1552.63 284.637 6
-5 -4 11 1201.70 263.894 4
-5 -4 11 1643.54 284.068 7
-5 -4 10 3415.12 417.038 7
-5 -4 10 3809.79 858.748 2
-5 -4 10 3140.10 380.841 4
-5 -4 9 9031.48 614.695 4
-5 -4 9 9455.07 1285.48 2
-5 -4 9 9235.98 635.646 7
-5 -4 8 4525.36 438.765 4
-5 -4 8 4480.22 443.520 7
-5 -4 7 398.109 169.242 4
-5 -4 7 835.899 201.248 7
-5 -4 7 797.850 464.881 2
-5 -4 6 227.768 185.484 4
-5 -4 6 401.790 385.454 2
-5 -4 5 3368.23 768.991 2
-5 -4 4 213.115 372.348 1
-5 -4 3 44038.8 2408.40 1
-5 -4 2 5745.59 882.922 1
-5 -4 1 1640.73 441.679 1
-5 -4 0 6004.38 958.210 1
-5 -4 -1 141.507 300.893 1
-5 -4 -2 11335.2 1344.75 1
-5 -4 -3 2187.98 661.931 1
-5 -4 -4 265.498 358.263 1
5 -4 5 4623.24 501.488 9
-5 -4 -5 4118.53 885.055 1
5 -4 6 5080.92 507.301 9
5 4 6 4565.73 435.466 8
-5 -4 -6 4199.77 861.180 1
5 -4 7 27002.6 1152.67 9
5 4 7 27299.1 1070.05 8
-5 -4 -7 29823.3 2307.63 1
5 -4 8 17540.9 945.577 9
5 4 8 15949.1 1814.22 3
5 4 8 17180.8 881.016 8
-5 -4 -8 17897.8 1815.08 1
-5 -4 -9 -348.130 530.219 1
5 -4 9 -160.274 201.064 9
5 4 9 -421.317 440.803 3
5 4 9 -238.094 174.001 8
5 -4 10 5973.40 566.696 9
5 4 10 5880.51 539.869 8
5 -4 11 10112.8 697.884 9
5 4 11 10541.6 733.701 8
5 -4 12 1777.83 283.521 9
5 4 12 2178.79 357.493 8
5 -4 13 3191.67 383.946 9
5 4 13 3787.25 455.048 8
5 4 14 19622.2 950.345 8
5 4 15 2923.17 384.615 8
5 4 16 595.258 202.969 8
5 4 17 94.8212 161.082 8
5 4 18 2231.01 243.974 8
5 4 19 236.819 83.0583 8
5 -4 19 90.7490 72.6869 8
-5 -5 19 349.584 101.675 6
-5 -5 18 867.910 154.279 6
-5 -5 18 673.558 147.514 7
-5 -5 17 63.5207 132.383 6
-5 -5 17 220.995 106.539 5
-5 -5 17 -41.2175 128.615 7
-5 -5 16 2575.30 278.559 6
-5 -5 16 2476.68 278.616 5
-5 -5 16 2893.75 331.090 7
-5 -5 15 1592.12 244.665 6
-5 -5 15 1413.86 254.704 5
-5 -5 15 1599.39 276.335 7
-5 -5 14 1377.81 248.359 6
-5 -5 14 1129.24 243.512 5
-5 -5 14 1489.40 281.602 7
-5 -5 13 358.928 142.646 6
-5 -5 13 235.634 171.007 5
-5 -5 13 217.253 185.884 7
-5 -5 12 1590.79 269.013 5
-5 -5 12 1915.35 300.702 6
-5 -5 12 2039.49 347.027 7
-5 -5 11 5071.21 437.245 6
-5 -5 11 4667.35 463.157 7
-5 -5 10 3617.59 413.936 7
-5 -5 10 4172.00 424.258 4
-5 -5 9 8009.25 600.848 4
-5 -5 9 8206.92 617.927 7
-5 -5 8 12422.3 713.875 4
-5 -5 8 12133.6 1472.01 2
-5 -5 8 11591.5 721.511 7
-5 -5 7 2937.59 374.148 7
-5 -5 7 2829.20 744.639 2
-5 -5 7 2883.85 375.476 4
-5 -5 6 1996.84 317.071 4
-5 -5 6 1415.14 542.388 2
-5 -5 5 20649.8 928.730 4
-5 -5 5 20787.8 1872.85 2
-5 -5 4 59056.0 1571.75 4
-5 -5 4 55688.9 3051.92 2
5 -5 -3 3275.51 377.580 9
-5 -5 3 3380.64 390.449 4
-5 -5 3 3139.64 736.821 1
5 -5 -2 9105.32 614.388 9
-5 -5 2 8027.10 1112.97 1
5 -5 -1 1703.58 310.245 9
-5 -5 1 1887.73 550.698 1
5 -5 0 353.778 225.355 9
-5 -5 0 651.162 382.221 1
5 -5 1 3371.00 422.161 9
-5 -5 -1 2885.40 702.431 1
5 -5 2 14468.2 826.757 9
-5 -5 -2 12485.2 1481.44 1
5 -5 3 238.285 199.008 9
-5 -5 -3 -313.129 306.701 1
5 -5 4 1860.94 365.764 9
-5 -5 -4 1624.31 577.103 1
5 -5 5 32029.0 1253.19 9
5 5 5 33536.4 1101.72 8
-5 -5 -5 32409.3 2476.74 1
5 -5 6 -100.828 186.520 9
5 5 6 -373.041 462.150 3
-5 -5 -6 248.767 345.087 1
5 5 6 119.868 148.970 8
5 -5 7 14932.6 879.805 9
5 5 7 12300.7 1538.34 3
5 5 7 14015.8 762.398 8
-5 -5 -7 15971.6 1807.67 1
5 -5 8 158.400 220.417 9
5 5 8 -91.1217 196.582 8
5 -5 9 24701.0 1103.21 9
5 5 9 24591.2 1047.40 8
5 5 10 21951.1 1007.72 8
5 -5 10 21469.9 1026.76 9
5 -5 11 75.0774 211.740 9
5 5 11 45.3428 172.176 8
5 -5 12 1435.94 274.417 9
5 5 12 1514.56 292.229 8
5 -5 13 4851.66 424.177 9
5 5 13 5905.08 502.942 8
5 5 14 300.847 161.789 8
5 5 15 -184.621 186.654 8
5 5 16 493.721 164.876 8
5 5 17 993.118 182.150 8
5 5 18 931.309 153.942 8
-5 -6 18 -100.437 83.0347 7
-5 -6 17 1113.36 147.824 6
-5 -6 17 982.218 149.439 5
-5 -6 17 1194.07 172.110 7
-5 -6 16 192.185 99.4131 6
-5 -6 16 456.754 122.079 5
-5 -6 16 253.028 122.865 7
-5 -6 15 103.653 97.5768 6
-5 -6 15 58.6084 116.831 5
-5 -6 15 379.287 147.426 7
-5 -6 14 472.240 152.280 6
-5 -6 14 602.611 185.343 5
-5 -6 14 722.393 206.555 7
-5 -6 13 1762.01 258.132 6
-5 -6 13 1772.31 284.972 5
-5 -6 13 1784.74 320.201 7
-5 -6 12 19.7831 113.664 6
-5 -6 12 51.5142 188.167 7
-5 -6 11 3563.28 416.242 7
-5 -6 11 3308.74 378.073 6
-5 -6 10 8431.18 559.923 6
-5 -6 10 8622.92 621.641 7
-5 -6 9 5724.38 534.965 7
-5 -6 8 3349.99 415.958 7
-5 -6 8 3049.68 373.295 4
-5 -6 7 27859.1 1051.60 4
-5 -6 7 29229.6 1175.28 7
-5 -6 6 15134.4 774.544 4
-5 -6 5 7969.93 582.318 4
-5 -6 5 8839.73 1233.10 2
5 -6 -4 3715.96 422.245 9
-5 -6 4 4075.32 424.758 4
-5 -6 4 3890.16 840.004 2
-5 -6 3 326.141 124.006 4
5 -6 -3 413.071 178.125 9
-5 -6 3 116.181 310.620 2
5 -6 -2 27724.3 1098.12 9
-5 -6 2 28297.7 1033.33 4
-5 -6 2 26303.4 2103.91 1
5 -6 -1 1425.69 282.082 9
-5 -6 1 2566.08 683.679 1
5 -6 0 3882.29 438.985 9
-5 -6 0 3716.93 820.708 1
5 -6 1 2663.73 386.168 9
-5 -6 -1 1573.79 631.524 1
5 -6 2 8856.97 670.961 9
-5 -6 -2 8626.39 1293.46 1
5 -6 3 14491.2 851.457 9
-5 -6 -3 15984.4 1794.39 1
5 -6 4 592.835 238.344 9
-5 -6 -4 202.396 333.983 1
5 -6 5 12067.2 814.264 9
5 6 5 12530.3 673.070 8
5 -6 6 204.015 204.543 9
5 6 6 389.856 165.696 8
5 -6 7 1062.80 302.477 9
5 6 7 921.693 233.814 8
5 -6 8 36420.4 1335.63 9
5 6 8 37445.5 1228.94 8
5 -6 9 9755.78 691.331 9
5 6 9 9972.62 651.798 8
5 -6 10 31607.2 1188.79 9
5 6 10 30925.6 1138.57 8
5 -6 11 6822.66 534.415 9
5 6 11 6482.23 521.712 8
5 -6 12 17408.7 776.886 9
5 6 12 19031.5 861.847 8
5 6 13 1935.20 265.488 8
5 6 14 296.315 161.680 8
5 6 15 1752.43 240.796 8
5 6 16 31.9384 104.834 8
5 6 17 8025.61 365.183 8
-5 -7 17 873.837 125.067 7
-5 -7 16 3013.73 247.835 7
-5 -7 16 2603.87 221.262 5
-5 -7 15 3374.02 284.578 5
-5 -7 15 3806.71 321.093 7
-5 -7 14 167.793 122.094 5
-5 -7 14 -82.1601 106.349 7
-5 -7 13 4885.38 341.489 6
-5 -7 13 4491.31 394.407 5
-5 -7 13 4423.17 389.810 7
-5 -7 12 416.418 184.934 5
-5 -7 12 673.418 183.133 7
-5 -7 11 6156.97 419.006 6
-5 -7 11 6955.79 517.037 7
-5 -7 10 176.233 172.584 7
-5 -7 10 124.208 138.274 6
-5 -7 9 1603.70 304.905 7
-5 -7 9 1349.40 238.187 6
-5 -7 8 19741.1 930.943 7
-5 -7 7 11903.1 749.781 7
-5 -7 6 -53.3045 173.088 7
-5 -7 6 157.754 172.224 4
5 -7 -5 15228.2 789.812 9
-5 -7 5 16267.0 765.353 4
5 -7 -4 23793.0 1002.79 9
-5 -7 4 23724.7 899.266 4
5 -7 -3 19490.6 930.592 9
5 -7 -2 10643.6 696.554 9
5 -7 -1 1684.82 319.459 9
5 -7 0 2673.75 398.740 9
5 -7 1 3424.99 428.124 9
5 -7 2 174.958 222.517 9
5 -7 3 1919.43 357.620 9
5 -7 4 5357.82 565.133 9
5 7 4 4946.02 412.478 8
5 -7 5 4558.89 504.898 9
5 7 5 5704.95 454.403 8
5 -7 6 25040.2 1101.91 9
5 7 6 24676.1 943.457 8
5 -7 7 12864.7 788.050 9
5 7 7 12076.0 663.934 8
5 7 8 12.2137 154.296 8
5 -7 8 48.2085 189.668 9
5 -7 9 542.360 232.075 9
5 7 9 941.959 253.642 8
5 -7 10 11257.2 676.447 9
5 7 10 12146.4 664.728 8
5 -7 11 2996.73 334.795 9
5 7 11 3254.47 355.952 8
5 7 12 6617.26 464.129 8
5 -7 12 6446.50 426.442 9
5 7 13 -47.3655 117.888 8
5 7 14 592.277 135.254 8
5 7 15 1145.08 168.050 8
5 7 16 2320.56 186.147 8
-5 -8 15 740.764 113.726 5
-5 -8 15 1088.44 144.882 7
-5 -8 14 102.363 89.8521 5
-5 -8 14 42.9478 104.172 7
-5 -8 13 2803.11 275.111 5
-5 -8 13 3083.40 277.499 7
-5 -8 12 9056.47 512.055 5
-5 -8 12 9475.67 506.850 7
-5 -8 11 -56.9028 136.736 7
-5 -8 10 7727.81 517.386 7
-5 -8 9 -131.350 144.477 7
-5 -8 8 6858.63 525.719 7
-5 -8 7 1412.59 276.038 7
5 -8 -6 20647.5 847.890 9
-5 -8 6 22279.7 970.074 7
5 -8 -5 7636.34 566.871 9
-5 -8 5 7639.02 608.094 7
5 -8 -4 2158.39 321.546 9
5 -8 -3 3650.25 400.246 9
5 -8 -2 331.282 235.510 9
5 -8 -1 730.558 265.119 9
5 -8 0 9123.16 668.365 9
5 -8 1 4411.52 484.443 9
5 -8 2 9.11832 243.509 9
5 -8 3 733.919 261.860 9
5 -8 4 950.304 272.823 9
5 8 4 1290.52 211.260 8
5 -8 5 3011.63 408.183 9
5 8 5 2761.83 290.363 8
5 -8 6 2591.56 386.282 9
5 8 6 2415.21 278.043 8
5 -8 7 117.590 179.612 9
5 8 7 181.638 148.976 8
5 -8 8 6098.30 498.009 9
5 8 8 6715.10 456.236 8
5 -8 9 1399.22 266.538 9
5 8 9 1229.36 201.485 8
5 8 10 6028.04 411.062 8
5 -8 10 5730.36 428.231 9
5 -8 11 4196.86 342.772 9
5 8 11 4730.54 348.614 8
5 8 12 605.391 143.443 8
5 8 13 2999.40 240.003 8
5 8 14 2650.47 199.418 8
-5 -9 13 3015.44 213.398 5
-5 -9 13 2883.17 201.735 7
-5 -9 12 2199.99 217.136 5
-5 -9 12 2477.43 215.145 7
-5 -9 11 4775.63 340.718 5
-5 -9 11 5105.44 339.503 7
-5 -9 10 1984.85 231.361 7
-5 -9 9 6969.96 440.323 7
-5 -9 8 -91.9676 130.693 7
-5 -9 7 2060.40 272.224 7
5 -9 -6 23342.9 810.932 9
-5 -9 6 24639.4 925.850 7
5 -9 -5 16973.1 742.088 9
-5 -9 5 16705.4 772.624 7
5 -9 -4 24285.8 913.089 9
-5 -9 4 23301.6 947.027 7
5 -9 -3 2219.01 328.479 9
5 -9 -2 346.391 203.270 9
5 -9 -1 7985.16 568.661 9
5 -9 0 171.141 168.999 9
5 -9 1 46.0536 214.144 9
5 -9 2 1948.61 324.976 9
5 -9 3 2392.90 348.583 9
5 -9 4 4961.33 471.649 9
5 -9 5 197.383 163.165 9
5 9 5 -28.2383 113.988 8
5 -9 6 6085.68 475.026 9
5 9 6 5795.64 365.661 8
5 -9 7 488.671 169.489 9
5 9 7 373.728 123.762 8
5 -9 8 -66.5652 148.868 9
5 9 8 264.327 105.237 8
5 -9 9 20761.1 714.894 9
5 9 9 21435.4 646.514 8
5 -9 10 3013.98 260.597 9
5 9 10 3369.46 251.579 8
5 9 11 1179.94 146.039 8
5 9 12 114.886 67.4313 8
-5 -10 10 893.992 138.540 5
-5 -10 10 1093.34 130.240 7
-5 -10 9 1806.19 179.968 7
-5 -10 8 2713.80 227.440 7
-5 -10 7 4579.65 328.579 7
-5 -10 6 209.998 116.375 7
5 -10 -5 3172.58 279.137 9
-5 -10 5 2566.32 271.600 7
5 -10 -4 6514.68 414.259 9
-5 -10 4 6030.14 415.030 7
5 -10 -3 3635.69 324.128 9
-5 -10 3 3393.81 327.044 7
5 -10 -2 4538.59 382.192 9
-5 -10 2 3185.73 335.167 7
5 -10 -1 5237.12 415.773 9
5 -10 0 138.639 168.540 9
5 -10 1 3013.63 342.979 9
5 -10 2 8011.07 513.219 9
5 -10 3 1513.38 248.780 9
5 -10 4 1905.07 254.737 9
5 -10 5 1601.88 220.032 9
5 -10 6 4144.48 329.953 9
5 -10 7 597.374 154.349 9
5 10 7 406.270 90.5730 8
5 -10 8 150.095 88.6771 9
-5 -11 4 8025.93 329.165 7
5 -11 -3 5724.20 297.135 9
-5 -11 3 4617.36 265.397 7
-5 -11 2 -106.804 89.5529 7
5 -11 -2 100.063 106.795 9
-5 -11 1 85.5012 73.0568 7
5 -11 -1 226.181 110.047 9
-5 -11 0 261.740 88.4622 7
5 -11 0 491.615 128.381 9
-5 -11 -1 225.885 93.1681 7
5 -11 1 392.465 120.354 9
5 -11 2 4725.26 308.264 9
-5 -11 -2 3320.34 241.085 7
5 -11 3 6711.34 345.789 9
-5 -11 -3 4426.71 267.299 7
-5 -11 -4 954.469 127.614 7
5 -11 4 1802.52 177.258 9
5 -11 5 1183.62 143.839 9
-6 0 20 143.824 82.7799 6
-6 0 19 17.7379 90.3662 6
-6 0 18 5672.84 405.484 6
-6 0 17 -3.30427 142.731 6
-6 0 16 184.843 142.727 6
-6 0 15 212.065 136.320 6
-6 0 14 3196.50 379.626 6
-6 0 13 -101.269 137.013 6
-6 0 12 77406.2 1774.03 6
-6 0 11 -61.4598 112.301 4
-6 0 11 333.945 180.027 6
-6 0 10 79666.9 1771.18 6
-6 0 10 79588.2 1726.86 4
-6 0 9 -69.2664 118.430 4
-6 0 8 136566. 2379.61 4
-6 0 7 107.641 139.649 4
-6 0 7 147.055 251.970 2
-6 0 6 11419.6 1221.61 2
-6 0 5 -401.980 201.763 2
-6 0 4 997.713 424.611 2
-6 0 3 23.6147 158.204 2
-6 0 0 6056.25 968.807 1
-6 0 -1 -33.6625 238.118 1
-6 0 -2 9086.38 1205.75 1
-6 0 -3 61.8280 263.811 1
-6 0 -4 4.53727 233.144 1
-6 0 -5 219.363 329.145 1
6 0 5 120.354 178.553 9
6 0 6 21010.4 1024.71 9
-6 0 -6 21752.4 1926.82 1
-6 0 -7 1704.80 599.658 1
6 0 7 189.497 224.264 9
6 0 8 63606.1 1811.77 9
-6 0 -8 63569.9 3296.06 1
6 0 9 -161.660 237.676 9
6 0 10 4128.84 485.386 9
6 0 11 184.594 201.448 9
6 0 12 2073.50 331.507 9
6 0 16 360.147 195.638 8
6 0 17 99.6258 146.307 8
6 0 18 399.108 144.431 8
6 0 19 -21.1072 74.4588 8
-6 -1 20 626.842 116.647 6
-6 -1 19 2266.50 251.364 6
-6 1 19 2123.40 215.493 6
-6 1 18 131.969 101.604 6
-6 -1 18 97.8225 127.841 6
-6 1 17 1706.60 248.638 6
-6 -1 17 1222.81 233.754 6
-6 1 16 3218.44 337.156 6
-6 -1 16 2895.05 341.189 6
-6 1 15 59.6961 119.622 6
-6 -1 15 191.297 163.028 6
-6 -1 15 187.980 109.481 7
-6 1 14 276.002 144.977 6
-6 -1 14 160.738 139.508 6
-6 -1 14 247.534 128.475 7
-6 1 13 -91.3581 140.266 6
-6 -1 13 92.7947 140.721 6
-6 1 12 2432.41 351.765 6
-6 -1 12 2563.57 345.633 6
-6 -1 12 2272.74 306.139 4
-6 1 11 68736.6 1605.86 6
-6 -1 11 68134.9 1675.17 6
-6 -1 11 66855.1 1599.28 4
-6 1 10 28232.5 1034.14 6
-6 -1 10 29596.0 2275.64 2
-6 -1 10 29529.8 1081.92 4
-6 1 9 13639.3 718.728 6
-6 -1 9 13126.6 1483.19 2
-6 -1 9 13498.3 746.086 4
-6 -1 8 6922.33 1054.73 2
-6 -1 8 6281.41 538.677 4
-6 -1 7 272.836 188.876 4
-6 -1 7 263.791 224.086 2
-6 -1 6 226.188 130.225 4
-6 -1 6 329.237 313.350 2
-6 -1 5 1306.12 476.875 2
-6 -1 4 15575.4 1512.18 2
-6 -1 3 1161.26 471.311 1
-6 -1 2 12399.1 1350.02 1
-6 -1 1 8160.11 1106.57 1
-6 -1 0 3234.08 687.567 1
-6 -1 -1 24920.8 1986.65 1
-6 -1 -2 10062.6 1302.88 1
-6 -1 -3 3622.20 825.322 1
-6 -1 -4 -9.71652 264.304 1
6 -1 5 19072.6 974.842 9
-6 -1 -5 18260.9 1809.34 1
6 1 5 21038.6 980.253 9
6 -1 6 38587.2 1373.94 9
-6 -1 -6 36886.3 2590.18 1
6 1 6 37871.3 1359.76 9
6 1 7 303.106 182.901 9
6 -1 7 54.0164 194.762 9
-6 -1 -7 619.580 471.183 1
-6 -1 -8 23752.3 2121.17 1
6 1 8 26373.3 1154.45 9
6 -1 8 23881.9 1112.98 9
-6 -1 -9 1528.79 575.424 1
6 1 9 1883.87 357.581 9
6 -1 9 1052.35 259.597 9
6 1 10 -139.431 270.702 9
6 -1 10 249.944 204.607 9
6 -1 11 492.678 248.395 9
6 -1 12 -161.476 234.877 9
6 -1 13 3207.57 385.852 9
6 1 13 2665.01 409.851 8
6 1 14 3477.71 449.660 8
6 1 15 92.0473 191.889 8
6 1 16 134.934 155.816 8
6 1 17 312.382 191.707 8
6 -1 17 95.7413 144.611 8
6 1 18 282.952 130.803 8
6 -1 18 499.163 169.466 8
6 1 19 959.804 145.935 8
6 -1 19 1069.30 157.219 8
-6 -2 20 1.67723 71.8924 6
-6 -2 19 4583.42 328.879 6
-6 -2 18 60.0256 102.265 6
-6 -2 17 1017.30 203.395 6
-6 2 16 1457.65 226.153 6
-6 -2 16 920.360 205.040 6
-6 -2 16 882.810 197.737 7
-6 2 15 33.1534 113.958 6
-6 -2 15 -269.393 149.357 6
-6 -2 15 -164.079 123.652 7
-6 -2 14 78.2840 151.812 6
-6 -2 14 66.0398 141.223 7
-6 -2 13 4338.33 444.659 6
-6 -2 13 4446.27 422.005 7
-6 -2 12 3121.64 366.942 6
-6 -2 12 3001.87 362.636 7
-6 -2 12 2671.11 319.869 4
-6 -2 11 24842.9 1034.03 6
-6 -2 11 25544.2 997.648 4
-6 -2 11 25861.7 1007.18 7
-6 -2 10 201.640 154.041 4
-6 -2 10 462.185 483.016 2
-6 -2 10 157.948 157.927 7
-6 -2 9 17.1687 166.541 4
-6 -2 9 173.162 211.574 2
-6 -2 9 83.1770 139.100 7
-6 -2 8 2372.87 345.426 4
-6 -2 8 1222.77 412.903 2
-6 -2 7 21013.4 976.944 4
-6 -2 7 22405.9 1940.33 2
-6 -2 6 25293.0 1079.62 4
-6 -2 6 26129.5 2042.48 2
-6 -2 5 1561.55 308.908 4
-6 -2 5 1609.40 572.084 2
-6 -2 4 22319.1 1746.32 1
-6 -2 4 21709.4 1854.89 2
-6 -2 3 1652.91 452.250 1
-6 -2 2 984.908 399.727 1
-6 -2 1 3397.86 743.645 1
-6 -2 0 22201.5 1882.06 1
-6 -2 -1 945.401 463.164 1
-6 -2 -2 760.380 430.363 1
-6 -2 -3 -169.553 354.371 1
-6 -2 -4 9109.69 1305.95 1
6 -2 4 10738.7 737.761 9
6 2 4 9955.35 683.461 9
-6 -2 -5 25384.0 2169.52 1
6 -2 5 26792.2 1156.60 9
6 2 5 26316.5 1092.54 9
-6 -2 -6 7857.56 1234.29 1
6 2 6 8622.65 662.233 9
6 -2 6 9023.74 697.166 9
-6 -2 -7 23606.1 2106.09 1
6 2 7 23839.4 1077.26 9
6 -2 7 22983.3 1100.28 9
6 2 7 22807.9 1001.51 8
-6 -2 -8 513.306 473.503 1
6 -2 8 191.257 193.520 9
6 2 8 299.846 167.851 8
6 -2 9 6261.27 603.453 9
6 2 9 6265.79 574.919 8
6 -2 10 35164.7 1334.23 9
6 2 10 35263.4 1337.64 8
6 -2 11 21654.6 1038.43 9
6 2 11 22938.4 1110.11 8
6 -2 12 26656.6 1103.36 9
6 2 12 28157.2 1223.61 8
6 -2 13 1203.23 273.292 9
6 2 13 1271.45 321.028 8
6 -2 14 164.113 144.236 9
6 2 14 -336.472 212.917 8
6 2 15 46.8563 154.509 8
6 2 16 3655.82 387.564 8
6 2 17 1853.93 244.273 8
6 2 18 391.294 117.110 8
6 -2 18 636.727 134.881 8
6 2 19 3373.75 225.255 8
6 -2 19 2650.02 206.890 8
-6 -3 19 2050.22 208.953 6
-6 -3 18 1274.21 189.781 6
-6 -3 17 596.273 168.388 6
-6 -3 17 630.373 148.911 7
-6 -3 16 40.1102 138.945 6
-6 -3 16 -64.8762 120.049 7
-6 -3 15 830.993 206.665 6
-6 -3 15 747.918 184.643 7
-6 -3 14 4053.27 407.357 6
-6 -3 14 4268.62 409.996 7
-6 -3 13 -32.4929 134.284 6
-6 -3 13 68.1409 132.339 7
-6 -3 12 -147.949 146.838 6
-6 -3 12 106.082 132.766 4
-6 -3 12 -204.191 157.542 7
-6 -3 11 1911.42 329.369 6
-6 -3 11 1564.37 266.072 7
-6 -3 11 1486.73 271.512 4
-6 -3 10 171.039 158.396 4
-6 -3 10 180.614 167.037 7
-6 -3 9 33786.7 1204.22 4
-6 -3 9 34780.7 1222.80 7
-6 -3 8 89243.3 1978.63 4
-6 -3 8 91144.4 4040.15 2
-6 -3 8 90251.1 1941.09 7
-6 -3 7 -44.7207 156.867 7
-6 -3 7 15.6197 157.498 4
-6 -3 7 191.426 329.995 2
-6 -3 6 73269.0 1827.63 4
-6 -3 6 77439.5 1777.50 7
-6 -3 6 73924.2 3529.93 2
-6 -3 5 8412.26 641.016 4
-6 -3 5 8979.63 610.852 7
-6 -3 5 7916.85 1170.43 2
-6 -3 4 1772.35 325.534 4
-6 -3 4 1401.55 555.752 2
-6 -3 3 1992.25 629.674 1
-6 -3 3 3531.78 429.625 4
-6 -3 2 3898.17 470.116 4
-6 -3 2 2450.49 651.870 1
-6 -3 1 37784.2 2447.26 1
-6 -3 1 43774.0 1497.76 4
-6 -3 0 2532.16 419.415 4
-6 -3 0 1270.66 555.181 1
-6 -3 -1 193.529 204.103 4
6 -3 1 -19.8278 172.558 9
-6 -3 -1 168.259 313.686 1
6 -3 2 5810.84 527.760 9
-6 -3 -2 5275.21 1046.78 1
-6 -3 -2 5463.24 596.158 4
6 -3 3 6361.46 565.377 9
-6 -3 -3 6329.78 1122.75 1
-6 -3 -3 7459.25 683.836 4
-6 -3 -4 69611.0 3561.68 1
6 -3 4 71017.9 1886.36 9
6 -3 5 101.633 214.985 9
-6 -3 -5 -345.381 378.489 1
6 -3 6 18450.7 995.759 9
-6 -3 -6 17217.0 1839.05 1
-6 -3 -7 85620.3 4046.51 1
6 -3 7 79767.8 2052.21 9
6 3 7 80337.5 1848.90 8
6 -3 8 150.314 269.322 9
6 3 8 277.559 197.093 8
6 -3 9 58433.9 1730.33 9
6 3 9 59252.0 1667.97 8
6 -3 10 3411.92 429.325 9
6 3 10 2655.06 370.677 8
6 -3 11 -124.041 230.485 9
6 3 11 -90.5704 184.785 8
6 -3 12 248.384 196.057 9
6 3 12 -243.997 203.442 8
6 -3 13 5105.09 456.948 9
6 3 13 6323.24 554.591 8
6 -3 14 4074.99 374.315 9
6 3 14 4554.29 475.274 8
6 3 15 390.703 177.430 8
6 3 16 6721.83 466.859 8
6 3 17 3034.66 289.394 8
6 3 18 5850.17 328.156 8
6 -3 18 4995.24 339.022 8
-6 -4 19 6659.71 311.897 6
-6 -4 18 4542.08 300.293 6
-6 -4 17 710.288 153.199 6
-6 -4 17 550.900 147.275 7
-6 -4 16 -60.5009 127.970 6
-6 -4 16 73.4044 100.389 7
-6 -4 15 10077.1 575.100 6
-6 -4 15 10279.0 575.443 7
-6 -4 14 1497.95 259.568 6
-6 -4 14 1631.83 262.478 7
-6 -4 13 532.141 193.054 6
-6 -4 13 924.481 244.772 7
-6 -4 12 425.826 174.633 6
-6 -4 12 813.007 201.709 7
-6 -4 11 109.392 153.682 6
-6 -4 11 139.001 128.613 4
-6 -4 11 -77.9817 162.815 7
-6 -4 10 10488.9 660.292 4
-6 -4 10 10379.7 676.692 7
-6 -4 9 1868.65 304.525 4
-6 -4 9 1975.74 312.588 7
-6 -4 8 2996.05 397.841 7
-6 -4 8 3149.32 393.197 4
-6 -4 7 1881.75 316.740 7
-6 -4 7 2244.97 344.863 4
-6 -4 7 2706.08 750.283 2
-6 -4 6 862.659 248.884 7
-6 -4 6 915.627 254.099 4
-6 -4 6 753.072 402.746 2
-6 -4 5 4736.59 1012.28 2
-6 -4 5 6894.43 561.696 4
-6 -4 4 1873.84 317.373 4
-6 -4 4 1945.02 618.067 2
-6 -4 3 2753.10 624.720 1
-6 -4 3 3867.85 438.915 4
6 -4 -2 28835.4 1127.48 9
-6 -4 2 31067.8 1235.53 4
6 -4 -1 8508.81 643.959 9
-6 -4 1 9528.26 698.013 4
-6 -4 0 313.472 162.069 4
-6 -4 0 572.551 418.068 1
6 -4 0 451.414 256.242 9
-6 -4 -1 866.302 251.047 4
-6 -4 -1 1005.55 479.620 1
6 -4 1 717.533 272.629 9
-6 -4 -2 459.526 211.805 4
-6 -4 -2 66.1575 443.213 1
6 -4 2 243.886 218.886 9
-6 -4 -3 1388.22 543.394 1
-6 -4 -3 1109.42 285.813 4
6 -4 3 1199.66 286.698 9
-6 -4 -4 344.533 196.389 4
6 -4 4 271.434 211.823 9
-6 -4 -5 -214.399 177.236 4
-6 -4 -5 -2.82167 278.150 1
6 -4 5 -56.8383 243.686 9
-6 -4 -6 9710.51 1449.62 1
6 -4 6 7692.00 685.611 9
6 -4 7 11375.1 792.188 9
6 4 7 11485.9 691.140 8
6 -4 8 29921.5 1239.83 9
6 4 8 28501.0 1104.24 8
6 -4 9 3121.10 435.131 9
6 4 9 2600.41 379.058 8
6 -4 10 663.336 264.290 9
6 4 10 99.8347 169.028 8
6 -4 11 243.976 214.536 9
6 4 11 78.0549 167.933 8
6 -4 12 85.9659 153.344 9
6 4 12 305.811 220.855 8
6 -4 13 5315.70 433.143 9
6 4 13 4887.94 452.383 8
6 -4 14 736.518 177.536 9
6 4 14 818.860 190.376 8
6 4 15 600.965 168.378 8
6 4 16 8371.55 468.086 8
6 4 17 3230.46 254.736 8
6 4 18 781.361 112.198 8
6 -4 18 482.420 105.835 8
-6 -5 18 8526.22 335.042 6
-6 -5 17 3370.93 256.215 6
-6 -5 17 2969.02 246.474 7
-6 -5 16 3357.60 281.665 6
-6 -5 16 3416.91 299.271 7
-6 -5 15 1759.35 232.161 6
-6 -5 15 1856.00 254.942 7
-6 -5 14 182.927 109.834 6
-6 -5 14 199.966 138.295 7
-6 -5 13 3238.98 329.059 6
-6 -5 13 3533.98 361.919 7
-6 -5 12 543.283 163.869 6
-6 -5 12 494.200 168.803 7
-6 -5 11 78.0860 179.945 6
-6 -5 11 23.7175 144.839 7
-6 -5 10 58.3252 136.868 7
-6 -5 10 73.4536 132.420 4
-6 -5 9 46.5418 164.417 7
-6 -5 9 130.946 154.597 4
-6 -5 8 7678.02 581.477 4
-6 -5 8 7273.35 600.107 7
-6 -5 7 35874.0 1208.07 4
-6 -5 7 34962.5 1270.25 7
-6 -5 6 4783.44 466.657 4
-6 -5 6 5099.27 504.707 7
-6 -5 5 3849.35 440.481 4
-6 -5 4 423.371 184.376 4
-6 -5 4 -115.363 462.258 2
6 -5 -3 29812.1 1146.51 9
-6 -5 3 27806.8 1132.78 4
-6 -5 2 11932.8 1458.96 1
6 -5 -2 12461.5 771.542 9
-6 -5 2 14912.1 817.675 4
-6 -5 1 662.341 204.656 4
6 -5 -1 706.691 265.456 9
-6 -5 0 -272.847 173.116 4
6 -5 0 95.2066 205.159 9
-6 -5 -1 5162.35 1046.33 1
6 -5 1 5579.82 564.864 9
-6 -5 -1 5427.48 508.948 4
-6 -5 -2 1065.15 541.615 1
-6 -5 -2 725.844 245.127 4
6 -5 2 814.681 289.658 9
-6 -5 -3 7303.88 1233.80 1
6 -5 3 6992.11 637.426 9
6 -5 4 35426.4 1359.58 9
6 -5 5 1117.51 289.675 9
6 -5 6 1232.45 343.547 9
6 5 7 155.725 144.029 8
6 -5 7 112.203 252.980 9
6 -5 8 26100.9 1166.52 9
6 5 8 25091.7 996.042 8
6 -5 9 16522.5 897.859 9
6 5 9 15589.8 790.058 8
6 -5 10 647.619 214.005 9
6 5 10 208.510 158.450 8
6 -5 11 8203.83 597.985 9
6 5 11 7973.98 569.242 8
6 -5 12 799.104 194.736 9
6 5 12 629.069 193.938 8
6 -5 13 4144.48 363.874 9
6 5 13 4740.03 411.786 8
6 5 14 2262.77 276.285 8
6 5 15 3254.89 291.233 8
6 5 16 567.830 130.866 8
6 5 17 388.018 91.2245 8
-6 -6 17 1002.87 127.663 7
-6 -6 16 3043.52 219.787 6
-6 -6 16 3198.80 252.256 7
-6 -6 15 -15.2340 74.3402 6
-6 -6 15 -20.9072 99.5208 7
-6 -6 14 39.4979 94.7670 6
-6 -6 14 178.956 116.447 7
-6 -6 13 2564.58 268.339 6
-6 -6 13 2667.19 299.592 7
-6 -6 12 4623.80 374.144 6
-6 -6 12 4189.05 367.478 5
-6 -6 12 4825.54 428.955 7
-6 -6 11 2652.04 306.561 6
-6 -6 11 1626.76 264.244 5
-6 -6 11 2133.66 299.770 7
-6 -6 10 1104.81 253.905 7
-6 -6 10 1287.21 248.283 6
-6 -6 9 428.434 210.009 7
-6 -6 8 3053.21 389.624 7
-6 -6 8 3242.89 368.204 4
-6 -6 7 699.481 204.934 7
-6 -6 7 229.915 153.008 4
-6 -6 6 122.652 154.522 7
-6 -6 6 273.901 178.108 4
-6 -6 5 1084.63 237.633 4
-6 -6 4 1526.84 278.085 4
6 -6 -4 1782.85 298.425 9
-6 -6 3 -30.9164 129.221 4
6 -6 -3 71.2718 198.571 9
6 -6 -2 4519.06 476.273 9
-6 -6 2 4528.80 433.417 4
-6 -6 1 63.5284 150.008 4
6 -6 -1 542.967 270.237 9
6 -6 0 72.0756 187.488 9
6 -6 1 7350.83 626.731 9
6 -6 2 23118.1 1077.66 9
6 -6 3 4404.06 493.127 9
6 -6 4 1058.82 301.481 9
6 -6 5 4201.21 491.003 9
6 -6 6 8832.79 699.767 9
6 -6 7 20798.0 1013.40 9
6 6 7 22248.9 863.485 8
6 -6 8 5863.84 562.475 9
6 6 8 6674.32 489.345 8
6 -6 9 22241.4 980.249 9
6 6 9 20566.2 848.896 8
6 6 10 15796.3 727.786 8
6 -6 10 14905.6 770.823 9
6 -6 11 2836.67 341.548 9
6 6 11 2773.15 313.850 8
6 -6 12 334.180 120.322 9
6 6 12 236.891 133.296 8
6 -6 13 1039.30 160.692 9
6 6 13 1393.85 202.069 8
6 6 14 478.425 130.612 8
6 6 15 1837.38 182.409 8
-6 -7 15 1468.54 170.591 7
-6 -7 14 20215.6 522.643 6
-6 -7 14 20202.0 646.203 7
-6 -7 13 256.424 100.224 6
-6 -7 13 253.687 111.224 5
-6 -7 13 -68.9310 101.340 7
-6 -7 12 9494.97 450.334 6
-6 -7 12 8334.13 451.105 5
-6 -7 12 9641.76 525.356 7
-6 -7 11 901.502 169.681 6
-6 -7 11 540.715 165.530 5
-6 -7 11 1012.57 194.522 7
-6 -7 10 3980.58 334.771 6
-6 -7 10 4357.57 400.449 7
-6 -7 9 1899.08 308.051 7
-6 -7 9 1749.91 232.697 6
-6 -7 8 7515.23 560.714 7
-6 -7 7 4008.19 442.256 7
-6 -7 6 34735.8 1072.07 4
-6 -7 6 33614.0 1206.19 7
-6 -7 5 -1.89232 148.244 7
-6 -7 5 263.644 162.704 4
6 -7 -4 221.583 208.333 9
-6 -7 4 298.485 164.063 4
6 -7 -3 17417.7 862.856 9
-6 -7 3 17948.9 768.512 4
6 -7 -2 196.339 187.025 9
6 -7 -1 690.887 264.378 9
6 -7 0 440.350 230.651 9
6 -7 1 9630.52 690.396 9
6 -7 2 -198.233 229.764 9
6 -7 3 234.552 243.533 9
6 -7 4 21696.8 1025.80 9
6 -7 5 370.460 272.243 9
6 -7 6 27.4158 213.836 9
6 -7 7 2374.08 369.077 9
6 7 7 1826.35 253.363 8
6 -7 8 1364.86 282.612 9
6 7 8 1463.93 211.245 8
6 -7 9 528.693 198.225 9
6 7 9 553.719 160.045 8
6 -7 10 253.348 163.762 9
6 7 10 255.760 149.629 8
6 -7 11 920.366 171.723 9
6 7 11 1042.15 186.395 8
6 -7 12 53.1787 97.0573 9
6 7 12 -10.8398 98.6317 8
6 7 13 24708.9 650.154 8
6 7 14 411.142 98.6333 8
-6 -8 14 421.151 91.3175 7
-6 -8 13 81.7208 82.8514 7
-6 -8 12 520.528 111.684 5
-6 -8 12 998.298 156.754 7
-6 -8 11 2408.99 241.045 5
-6 -8 11 2681.45 263.639 7
-6 -8 10 6115.05 416.724 7
-6 -8 9 311.711 146.809 7
-6 -8 8 1421.63 243.960 7
-6 -8 7 2227.33 293.499 7
-6 -8 7 2152.80 233.897 6
-6 -8 6 12205.3 674.400 7
6 -8 -5 3428.28 338.161 9
-6 -8 5 4969.98 455.433 7
-6 -8 4 1522.34 272.343 7
6 -8 -4 1107.74 229.063 9
6 -8 -3 3478.47 393.652 9
6 -8 -2 1597.61 299.815 9
6 -8 -1 -136.893 173.216 9
6 -8 0 3845.44 425.596 9
6 -8 1 1423.96 262.713 9
6 -8 2 9074.30 641.150 9
6 -8 3 245.965 190.305 9
6 -8 4 3719.58 426.558 9
6 -8 5 126.945 194.078 9
6 -8 6 586.039 201.034 9
6 -8 7 308.922 169.185 9
6 8 8 136.085 99.7223 8
6 -8 8 -55.5028 154.177 9
6 -8 9 967.797 209.554 9
6 8 9 715.938 129.521 8
6 -8 10 -102.531 103.067 9
6 8 10 54.0607 92.1497 8
6 -8 11 134.124 103.238 9
6 8 11 101.275 79.9456 8
-6 -9 11 922.978 124.484 7
-6 -9 10 857.577 128.738 5
-6 -9 10 1184.36 159.803 7
-6 -9 9 267.044 101.374 5
-6 -9 9 439.635 115.502 7
-6 -9 8 4855.90 342.869 7
-6 -9 7 22924.0 751.861 7
-6 -9 6 722.437 183.995 7
-6 -9 5 6447.06 456.915 7
-6 -9 4 1331.62 220.332 7
6 -9 -4 1404.86 209.421 9
6 -9 -3 9203.51 508.520 9
-6 -9 3 9062.26 562.861 7
-6 -9 2 2533.41 310.789 7
6 -9 -2 3197.19 332.575 9
6 -9 -1 -25.2411 144.490 9
6 -9 0 89.4947 152.324 9
6 -9 1 -168.356 147.503 9
6 -9 2 724.888 212.979 9
6 -9 3 4250.49 385.392 9
6 -9 4 31.9857 151.735 9
6 -9 5 347.693 178.321 9
6 -9 6 68.5407 149.249 9
6 -9 7 -236.525 127.704 9
6 -9 8 5771.71 357.404 9
6 -9 9 1726.01 176.902 9
-6 -10 8 1610.61 140.514 7
-6 -10 7 760.745 116.888 7
-6 -10 6 967.474 139.554 7
-6 -10 5 2491.38 222.171 7
-6 -10 4 10141.6 451.036 7
6 -10 -3 3042.48 238.838 9
-6 -10 3 2574.19 237.264 7
-6 -10 2 105.265 87.0484 7
6 -10 -2 -61.4635 109.484 9
-6 -10 1 1493.77 204.164 7
6 -10 -1 2115.84 227.954 9
-6 -10 0 -111.151 105.903 7
6 -10 0 -28.4511 111.509 9
-6 -10 -1 -49.2172 95.9470 7
6 -10 1 -101.636 121.895 9
6 -10 2 149.863 119.963 9
6 -10 3 511.973 134.220 9
6 -10 4 -202.798 106.052 9
6 -10 5 4526.38 297.499 9
6 -10 6 943.841 138.657 9
-7 0 18 282.110 98.0766 6
-7 0 17 -177.610 109.503 6
-7 0 16 387.751 138.839 6
-7 0 15 297.348 148.574 6
-7 0 14 32461.0 1038.64 6
-7 0 13 -100.805 146.370 6
-7 0 12 9070.51 587.842 6
-7 0 12 8312.60 508.024 4
-7 0 11 73.6528 158.655 6
-7 0 11 -67.8412 104.053 4
-7 0 10 39592.2 1241.21 6
-7 0 10 38997.7 1210.50 4
-7 0 9 222.604 162.075 4
-7 0 9 471.161 225.851 6
-7 0 8 108538. 2201.42 4
-7 0 7 -590.101 260.497 4
-7 0 6 307.941 199.272 4
-7 0 5 73.0598 159.912 4
-7 0 4 -58.7914 165.859 4
-7 0 3 -89.8719 157.827 4
-7 0 2 16046.8 1042.55 4
-7 0 1 46.0500 248.748 4
7 0 0 28669.4 1110.05 9
7 0 1 373.733 215.273 9
7 0 2 6330.60 568.261 9
7 0 3 157.184 218.670 9
7 0 4 27820.9 1236.42 9
7 0 5 82.3255 214.593 9
7 0 6 16955.6 965.308 9
7 0 7 15.6625 240.783 9
7 0 8 32798.6 1324.12 9
7 0 9 -367.635 298.550 9
7 0 10 10185.8 726.371 9
7 0 13 -12.7090 164.324 8
7 0 14 1036.91 261.185 8
7 0 15 54.3759 147.594 8
7 0 16 165.103 106.624 8
7 0 17 -104.749 91.9105 8
-7 -1 18 92.6073 75.8294 6
-7 -1 17 7826.98 432.656 6
-7 1 16 3063.41 271.544 6
-7 -1 16 3763.78 340.964 6
-7 1 15 6608.45 431.670 6
-7 -1 15 7193.67 487.987 6
-7 1 14 456.286 171.952 6
-7 -1 14 383.467 147.752 6
-7 1 13 3634.96 362.292 6
-7 -1 13 3040.78 348.667 6
-7 1 12 12626.6 655.133 6
-7 -1 12 12502.2 696.411 6
-7 -1 12 13562.1 673.389 4
-7 1 11 391.578 145.727 6
-7 -1 11 323.202 173.548 6
-7 -1 11 428.277 174.118 4
-7 1 10 3313.30 363.357 6
-7 -1 10 3272.00 389.623 6
-7 -1 10 3336.39 374.694 4
-7 -1 9 2017.50 303.054 4
-7 -1 8 4041.94 436.169 4
-7 1 8 3252.36 387.190 4
-7 -1 7 28524.3 1173.25 4
-7 1 7 27391.6 1130.45 4
-7 -1 6 7802.40 645.469 4
-7 1 6 8617.95 679.733 4
-7 1 5 2915.04 440.162 4
-7 -1 5 3978.71 820.704 2
-7 -1 5 3964.54 481.594 4
-7 -1 4 -154.379 170.337 4
-7 1 4 120.276 178.122 4
-7 -1 3 2633.55 685.307 2
-7 -1 3 2483.30 411.937 4
-7 1 3 2880.62 471.312 4
-7 -1 2 14642.0 974.286 4
-7 1 2 14912.3 1036.69 4
7 -1 -1 4426.38 472.704 9
-7 -1 1 4506.94 581.242 4
-7 1 1 4020.49 565.703 4
-7 -1 0 918.248 407.113 1
-7 -1 0 684.812 290.650 4
7 1 0 991.812 261.152 9
7 -1 0 429.161 192.107 9
-7 -1 -1 793.192 317.167 4
-7 -1 -1 1626.05 686.093 1
7 1 1 1483.86 312.654 9
7 -1 1 1244.36 246.008 9
7 1 2 1386.90 285.774 9
7 -1 2 877.926 248.487 9
-7 -1 -2 619.204 390.844 1
-7 -1 -3 3101.94 821.954 1
7 1 3 3489.05 427.933 9
7 -1 3 3709.55 478.162 9
-7 -1 -4 731.182 443.688 1
7 1 4 54.9083 210.764 9
7 -1 4 130.615 204.755 9
7 1 5 10411.8 766.991 9
7 -1 5 9173.11 703.313 9
-7 -1 -5 8994.01 1357.14 1
7 1 6 11941.1 807.746 9
7 -1 6 11111.2 796.732 9
7 1 7 19327.7 1026.10 9
7 -1 7 17208.4 966.033 9
7 1 8 793.107 264.687 9
7 -1 8 327.873 225.608 9
7 1 8 631.285 242.619 8
7 -1 9 26080.8 1164.79 9
7 1 9 26100.6 1122.32 8
7 -1 10 25665.7 1120.99 9
7 1 10 25841.9 1124.18 8
7 -1 11 21.8101 184.479 9
7 1 11 -2.58806 182.157 8
7 -1 12 1340.08 295.435 9
7 1 12 902.511 225.004 8
7 1 13 156.694 165.511 8
7 1 14 1388.00 258.308 8
7 1 15 760.330 186.443 8
7 -1 15 238.204 152.952 8
7 1 16 17171.8 650.168 8
7 -1 16 17412.0 665.062 8
7 1 17 957.778 150.594 8
7 -1 17 1049.90 153.085 8
-7 -2 18 4150.69 275.657 6
-7 -2 17 5.96905 93.5871 6
-7 -2 16 1719.22 224.572 6
-7 -2 15 2429.59 302.824 6
-7 -2 14 8731.02 548.040 6
-7 -2 13 459.950 155.793 6
-7 -2 12 2405.97 317.018 6
-7 -2 12 2589.76 309.342 4
-7 -2 11 1177.61 244.879 6
-7 -2 11 1207.85 227.950 4
-7 -2 10 32.7395 139.491 4
-7 -2 9 50583.0 1467.37 4
-7 -2 8 3083.84 398.407 4
-7 -2 7 1879.68 318.677 4
-7 -2 6 183.754 164.722 4
-7 -2 6 755.369 590.035 2
-7 -2 5 3604.14 467.728 4
-7 -2 5 2434.77 753.295 2
-7 -2 4 5481.13 1047.94 2
-7 -2 4 5425.85 566.213 4
-7 2 4 4615.44 528.809 4
-7 -2 3 2174.85 399.638 4
-7 2 3 1965.06 373.731 4
-7 -2 3 2054.41 632.981 2
-7 -2 2 27322.2 2192.00 1
-7 -2 2 27396.5 1307.65 4
-7 2 2 26388.6 1336.54 4
7 -2 -1 8544.29 657.840 9
-7 -2 1 7061.40 1156.32 1
-7 -2 1 9189.84 780.984 4
-7 -2 0 -107.277 220.969 4
7 -2 0 -124.907 200.245 9
7 -2 1 29213.1 1197.96 9
-7 -2 -1 29565.1 1384.25 4
-7 -2 -2 274.033 204.598 4
7 -2 2 548.656 250.850 9
-7 -2 -2 363.837 352.469 1
7 -2 3 4357.84 520.536 9
-7 -2 -3 3249.36 866.299 1
-7 -2 -3 4763.56 626.157 4
7 -2 4 2703.25 431.442 9
-7 -2 -4 2135.22 696.454 1
7 -2 5 19876.8 1034.94 9
7 -2 6 1685.28 352.852 9
7 -2 7 27991.8 1221.48 9
7 -2 8 2239.46 406.871 9
7 2 8 2224.99 340.902 8
7 -2 9 -49.2773 215.417 9
7 2 9 122.177 191.350 8
7 -2 10 17076.9 922.187 9
7 2 10 18027.7 920.464 8
7 -2 11 669.120 277.591 9
7 2 11 309.841 188.684 8
7 -2 12 12388.8 704.322 9
7 2 12 11324.1 689.601 8
7 -2 13 364.536 198.378 9
7 2 13 -46.5891 146.440 8
7 2 14 5353.75 446.665 8
7 2 15 346.128 148.999 8
7 2 16 426.914 115.486 8
7 -2 16 259.247 109.942 8
7 2 17 6108.73 300.412 8
7 -2 17 5276.43 304.441 8
-7 -3 18 439.549 102.613 6
-7 -3 17 862.315 150.865 6
-7 -3 16 -0.71370 99.0321 6
-7 -3 15 1012.96 189.566 6
-7 -3 15 953.131 165.251 7
-7 -3 14 3343.36 335.621 6
-7 -3 14 3212.25 308.432 7
-7 -3 13 738.347 202.261 6
-7 -3 13 952.119 201.720 7
-7 -3 12 8260.82 568.239 6
-7 -3 12 8752.76 539.612 4
-7 -3 12 7876.84 507.147 7
-7 -3 11 13716.1 736.666 6
-7 -3 11 13403.4 721.159 4
-7 -3 11 12724.0 661.667 7
-7 -3 10 2486.94 322.605 7
-7 -3 10 2832.81 345.761 4
-7 -3 9 14070.7 761.401 4
-7 -3 9 12839.1 692.301 7
-7 -3 8 2806.72 370.314 4
-7 -3 7 379.514 188.856 4
-7 -3 6 -13.9478 180.462 4
-7 -3 5 22494.9 1074.16 4
-7 -3 4 237.118 199.121 4
-7 -3 3 978.704 259.811 4
-7 -3 3 -596.203 484.812 2
-7 -3 2 927.935 419.459 1
-7 -3 2 722.247 250.285 4
7 -3 -2 253.576 185.216 9
-7 -3 1 751.019 244.092 4
-7 -3 1 757.673 494.811 1
7 -3 -1 626.634 244.031 9
-7 -3 0 105.703 209.717 4
-7 -3 0 17.2252 266.225 1
7 -3 0 226.243 209.486 9
-7 -3 -1 2169.86 400.787 4
-7 -3 -1 2252.67 741.807 1
7 -3 1 2410.14 381.750 9
-7 -3 -2 2219.85 439.329 4
-7 -3 -2 2813.15 791.735 1
7 -3 2 2328.93 403.017 9
-7 -3 -3 1815.29 378.575 4
7 -3 3 1988.63 386.497 9
7 -3 4 13281.6 872.560 9
-7 -3 -4 14191.0 953.247 4
-7 -3 -5 339.634 205.301 4
7 -3 5 624.312 276.538 9
7 -3 6 77329.3 2024.56 9
-7 -3 -6 76385.0 2154.45 4
7 -3 7 53046.7 1670.58 9
-7 -3 -7 51164.8 1733.45 4
-7 -3 -8 -157.598 178.893 4
7 -3 8 -252.435 253.313 9
-7 -3 -9 1595.00 319.446 4
7 -3 9 2240.86 365.982 9
7 3 9 1997.39 304.631 8
-7 -3 -10 249.891 218.657 4
7 -3 10 -237.504 217.716 9
7 3 10 311.359 172.372 8
7 -3 11 5003.98 471.109 9
7 3 11 4317.25 439.037 8
7 -3 12 1181.08 256.708 9
7 3 12 1097.24 214.833 8
7 -3 13 -110.264 146.806 9
7 3 13 217.292 161.622 8
7 3 14 384.371 132.584 8
7 3 15 1087.47 179.007 8
7 3 16 154.053 98.4426 8
7 -3 16 9.06629 94.5379 8
-7 -4 17 124.122 84.2656 6
-7 -4 16 6034.39 355.807 6
-7 -4 16 5286.94 307.710 7
-7 -4 15 -116.104 112.195 6
-7 -4 15 46.2321 93.4495 7
-7 -4 14 345.556 116.208 6
-7 -4 14 279.304 134.890 7
-7 -4 13 1237.70 230.473 6
-7 -4 13 1248.77 219.142 7
-7 -4 12 409.832 181.058 6
-7 -4 12 348.553 145.900 7
-7 -4 11 1037.27 226.877 6
-7 -4 11 1332.36 231.013 4
-7 -4 11 955.335 210.343 7
-7 -4 10 3541.04 370.123 4
-7 -4 10 2729.80 333.432 7
-7 -4 9 667.483 174.831 4
-7 -4 9 339.895 168.357 7
-7 -4 8 2499.69 335.954 7
-7 -4 8 2437.49 351.354 4
-7 -4 7 1797.40 293.765 7
-7 -4 7 1554.78 298.368 4
-7 -4 6 10932.6 725.859 4
-7 -4 6 10351.2 654.029 7
-7 -4 5 232.545 174.453 7
-7 -4 5 385.987 182.257 4
-7 -4 4 1223.45 273.303 7
-7 -4 4 979.511 243.910 4
-7 -4 3 164.318 161.758 4
7 -4 -2 5723.96 540.504 9
-7 -4 2 5580.62 558.409 4
7 -4 -1 4532.49 493.227 9
-7 -4 1 5007.16 561.978 4
7 -4 0 11638.6 788.957 9
-7 -4 0 11613.5 801.277 4
7 -4 1 4819.29 526.634 9
-7 -4 -1 4233.11 493.040 4
7 -4 2 5777.79 603.869 9
-7 -4 -2 5836.98 560.655 4
7 -4 3 4924.93 559.810 9
-7 -4 -3 4677.47 540.962 4
-7 -4 -4 1261.33 292.964 4
7 -4 4 1773.00 368.162 9
-7 -4 -5 1571.89 298.609 4
7 -4 5 2571.00 425.119 9
7 -4 6 10251.7 753.829 9
-7 -4 -6 9023.87 692.684 4
7 -4 7 702.720 288.201 9
7 -4 8 -20.0605 194.952 9
7 -4 9 115.998 205.752 9
7 4 9 72.7195 139.785 8
7 -4 10 669.116 204.601 9
7 4 10 462.310 149.048 8
7 -4 11 -132.903 171.604 9
7 4 11 -123.053 153.601 8
7 -4 12 1257.89 238.507 9
7 4 12 1240.34 218.585 8
7 -4 13 198.479 124.113 9
7 4 13 107.158 110.833 8
7 4 14 1689.99 204.204 8
7 4 15 63.1979 86.1418 8
7 -4 16 207.015 80.8824 8
-7 -5 16 0.64541 71.4353 6
-7 -5 15 1313.39 178.621 6
-7 -5 15 1247.06 163.783 7
-7 -5 14 537.236 128.880 6
-7 -5 14 290.405 113.699 7
-7 -5 13 6025.29 410.924 6
-7 -5 13 6432.30 414.179 7
-7 -5 12 5.86268 118.156 6
-7 -5 12 -97.3953 121.013 7
-7 -5 11 6041.69 450.626 6
-7 -5 11 5666.45 437.202 7
-7 -5 10 3157.90 352.334 6
-7 -5 10 3550.74 349.677 4
-7 -5 10 3011.50 335.125 7
-7 -5 9 65.5788 134.027 4
-7 -5 9 -8.20506 139.187 7
-7 -5 8 3107.87 370.675 7
-7 -5 8 3415.56 378.967 4
-7 -5 7 388.684 149.647 4
-7 -5 7 489.425 182.357 7
-7 -5 6 23778.1 993.704 4
-7 -5 6 23348.1 997.461 7
-7 -5 5 15682.1 820.751 4
-7 -5 5 15720.5 831.635 7
-7 -5 4 5983.84 543.108 4
-7 -5 4 4983.73 486.692 7
-7 -5 3 1282.58 260.282 4
7 -5 -3 1709.73 329.490 9
7 -5 -2 2509.39 366.832 9
-7 -5 2 3203.88 425.046 4
-7 -5 1 367.675 201.588 4
7 -5 -1 97.9212 204.299 9
-7 -5 0 2473.27 345.480 4
7 -5 0 1911.08 361.850 9
7 -5 1 23029.8 1078.55 9
-7 -5 -1 24899.1 1069.37 4
-7 -5 -2 14.7226 145.398 4
7 -5 2 -20.1571 207.766 9
7 -5 3 12109.4 810.221 9
-7 -5 -3 11215.8 714.973 4
7 -5 4 13436.1 839.469 9
7 -5 5 45635.4 1505.10 9
7 -5 6 6616.02 600.906 9
7 -5 7 10040.9 706.054 9
7 -5 8 766.674 249.402 9
7 -5 9 1185.62 248.514 9
7 5 9 1433.10 208.447 8
7 -5 10 2178.73 322.747 9
7 5 10 1879.31 239.713 8
7 -5 11 -116.337 172.917 9
7 5 11 67.7564 118.109 8
7 -5 12 2854.87 294.932 9
7 5 12 3403.98 296.789 8
7 -5 13 302.968 120.993 9
7 5 13 521.253 152.789 8
7 5 14 134.699 72.0756 8
-7 -6 14 6176.61 317.667 6
-7 -6 14 5987.80 322.773 7
-7 -6 13 181.310 77.0745 6
-7 -6 13 268.135 102.300 7
-7 -6 12 632.418 147.087 6
-7 -6 12 584.158 155.347 7
-7 -6 11 853.323 183.137 6
-7 -6 11 718.172 170.222 7
-7 -6 10 -14.1110 105.684 6
-7 -6 10 -190.408 148.145 7
-7 -6 9 11272.7 606.738 6
-7 -6 9 11910.4 636.932 7
-7 -6 8 289.583 141.890 7
-7 -6 8 447.009 187.673 4
-7 -6 7 7590.52 516.898 4
-7 -6 7 6634.84 515.655 7
-7 -6 6 137.632 131.871 7
-7 -6 6 45.3925 167.449 4
-7 -6 5 663.027 188.206 4
-7 -6 5 662.395 208.417 7
-7 -6 4 12107.8 666.469 4
-7 -6 4 10132.3 668.323 7
-7 -6 3 2475.39 308.353 4
7 -6 -3 1816.69 296.049 9
7 -6 -2 5420.00 488.763 9
-7 -6 2 6321.61 477.034 4
-7 -6 1 161.769 167.006 4
7 -6 -1 22.2520 194.549 9
7 -6 0 7191.74 585.573 9
-7 -6 0 6853.03 510.793 4
7 -6 1 10514.5 710.964 9
-7 -6 -1 11631.9 639.123 4
7 -6 2 3854.66 465.841 9
7 -6 3 960.658 270.846 9
7 -6 4 15834.2 862.738 9
7 -6 5 1918.52 375.824 9
7 -6 6 30212.4 1147.23 9
7 -6 7 1400.73 299.360 9
7 -6 8 3172.68 371.113 9
7 -6 9 322.776 200.692 9
7 -6 10 3329.66 350.673 9
7 6 10 3750.56 285.525 8
7 -6 11 1376.32 209.567 9
7 6 11 1562.57 177.844 8
7 -6 12 933.811 146.609 9
7 6 12 1405.85 151.114 8
-7 -7 13 -112.346 76.5638 7
-7 -7 12 9646.35 363.639 6
-7 -7 12 9787.28 421.569 7
-7 -7 11 267.189 105.063 6
-7 -7 11 197.889 93.8971 7
-7 -7 10 7014.44 378.837 6
-7 -7 10 6691.21 410.474 7
-7 -7 9 1831.50 216.480 6
-7 -7 9 1741.46 229.858 7
-7 -7 8 246.194 132.004 7
-7 -7 8 292.015 127.338 6
-7 -7 7 6943.27 488.025 7
-7 -7 6 2223.93 297.320 7
-7 -7 5 60.3628 171.803 7
-7 -7 5 153.736 110.542 4
-7 -7 4 91.1055 128.566 7
-7 -7 4 1.59898 100.117 4
-7 -7 3 334.402 154.003 7
7 -7 -3 294.806 157.384 9
-7 -7 3 319.259 127.386 4
7 -7 -2 -150.211 193.787 9
-7 -7 2 192.482 107.951 4
7 -7 -1 -283.414 211.581 9
7 -7 0 974.155 250.991 9
7 -7 1 759.028 230.026 9
7 -7 2 33527.0 1172.95 9
7 -7 3 881.609 270.697 9
7 -7 4 35.0519 171.511 9
7 -7 5 784.122 218.999 9
7 -7 6 15501.5 754.267 9
7 -7 7 600.546 233.185 9
7 -7 8 78.2486 140.891 9
7 -7 9 254.385 137.781 9
7 -7 10 2326.46 244.232 9
7 -7 11 1196.51 151.274 9
-7 -8 11 523.847 93.4099 7
-7 -8 10 9305.51 396.620 7
-7 -8 9 93.3732 80.2757 7
-7 -8 8 1365.73 144.799 6
-7 -8 8 1533.90 199.670 7
-7 -8 7 249.147 121.882 7
-7 -8 7 412.569 116.999 6
-7 -8 6 13942.5 508.176 6
-7 -8 6 15390.2 645.524 7
-7 -8 5 9140.19 515.350 7
-7 -8 4 1366.78 239.685 7
-7 -8 3 59.6777 130.562 7
7 -8 -3 -48.1069 156.053 9
-7 -8 2 2383.29 298.752 7
7 -8 -2 2280.38 284.497 9
7 -8 -1 2669.20 316.652 9
7 -8 0 1243.17 222.844 9
7 -8 1 1649.23 260.686 9
7 -8 2 1108.19 230.348 9
7 -8 3 1060.70 232.792 9
7 -8 4 -29.4215 144.596 9
7 -8 5 60.0479 130.865 9
7 -8 6 268.564 137.068 9
7 -8 7 439.196 161.394 9
7 -8 8 -118.527 101.427 9
7 -8 9 -10.3228 84.7492 9
-7 -9 8 8578.44 328.947 7
-7 -9 7 573.928 109.849 7
-7 -9 6 405.440 111.356 7
-7 -9 5 1914.57 206.048 7
-7 -9 4 532.913 123.299 7
-7 -9 3 141.083 103.063 7
-7 -9 2 -17.1740 91.6675 7
7 -9 -2 67.5251 112.107 9
-7 -9 1 -1.29831 113.826 7
7 -9 -1 15.5873 114.519 9
-7 -9 0 246.675 111.458 7
7 -9 0 266.309 134.972 9
-7 -9 -1 52.6415 98.3877 7
7 -9 1 459.764 148.390 9
7 -9 2 2835.65 263.964 9
7 -9 3 1137.58 187.867 9
7 -9 4 175.582 132.369 9
7 -9 5 16075.8 544.838 9
7 -9 6 11.2248 85.5073 9
-8 0 15 144.717 93.0667 6
-8 0 14 13587.7 552.408 6
-8 0 13 78.2692 100.747 6
-8 0 12 20700.4 762.503 6
-8 0 11 18.9949 115.397 6
-8 0 11 -40.7790 90.2562 4
-8 0 10 42.1918 93.2767 4
-8 0 10 32.9382 113.686 6
-8 0 9 -152.841 140.493 4
-8 0 9 -161.913 105.576 6
-8 0 8 3537.04 390.430 6
-8 0 8 3849.52 396.407 4
-8 0 7 117.861 151.528 4
-8 0 6 29073.1 1186.41 4
-8 0 5 105.735 159.367 4
-8 0 4 11014.7 805.345 4
-8 0 3 296.700 209.257 4
-8 0 2 320.212 231.832 4
-8 0 1 269.170 210.797 4
-8 0 0 292.044 219.830 4
8 0 0 528.903 211.601 9
-8 0 -1 -11.6688 217.136 4
8 0 1 -79.7154 227.386 9
8 0 2 4502.77 481.502 9
-8 0 -2 4097.66 611.820 4
8 0 3 209.547 213.064 9
8 0 4 -332.539 262.067 9
8 0 5 -299.182 260.102 9
8 0 6 22284.2 1077.39 9
8 0 7 -271.297 223.883 9
8 0 8 1410.06 310.665 9
8 0 11 133.797 126.529 8
8 0 12 125.063 135.327 8
8 0 13 49.3695 115.745 8
-8 0 -14 -19.7529 99.6045 4
8 0 14 10.9908 81.0325 8
-8 -1 16 320.220 98.3645 6
-8 -1 15 21118.1 665.172 6
-8 -1 14 11088.2 530.363 6
-8 -1 13 22868.4 800.633 6
-8 -1 12 6561.64 457.097 6
-8 -1 11 407.559 153.403 6
-8 -1 11 794.868 178.246 4
-8 -1 10 9503.56 585.703 6
-8 -1 10 9691.45 577.716 4
-8 -1 9 6670.58 527.241 6
-8 -1 9 6305.71 511.678 4
-8 -1 8 325.080 187.736 4
-8 1 8 304.451 141.644 4
-8 -1 7 1038.78 247.003 4
-8 1 7 1027.29 240.382 4
-8 -1 6 25.3543 156.077 4
-8 1 6 -402.187 164.741 4
-8 -1 5 -71.6971 177.072 4
-8 1 5 -26.5938 156.211 4
-8 -1 4 108.052 170.977 4
-8 1 4 367.712 242.762 4
-8 -1 3 15183.8 977.221 4
-8 1 3 14948.2 973.111 4
-8 -1 2 8177.70 744.640 4
-8 1 2 7407.16 722.120 4
-8 -1 1 1852.94 395.135 4
-8 1 1 1617.03 365.758 4
8 -1 -1 1580.99 322.663 9
-8 -1 0 3776.50 555.642 4
-8 1 0 4048.95 580.795 4
8 -1 0 4238.58 479.491 9
8 -1 1 6770.13 597.122 9
-8 -1 -1 6569.39 724.912 4
-8 1 -1 6071.57 721.716 4
-8 -1 -2 164.353 205.647 4
8 -1 2 -91.8877 241.208 9
-8 -1 -3 22.1397 277.966 4
8 -1 3 157.966 222.016 9
-8 -1 -4 285.049 251.304 4
8 -1 4 468.851 240.635 9
8 -1 5 8581.60 686.424 9
8 -1 6 4440.31 497.884 9
8 -1 7 80.4924 230.043 9
8 -1 8 1075.61 306.742 9
8 -1 9 1891.27 348.257 9
8 -1 10 97.6711 177.419 9
8 1 11 110.749 110.911 8
8 -1 11 57.0056 111.144 8
8 1 12 2665.26 275.367 8
8 -1 12 2480.02 290.860 8
-8 -1 -12 3175.84 375.300 4
-8 -1 -13 137.028 105.046 4
8 1 13 309.163 126.581 8
8 -1 13 184.334 109.367 8
8 1 14 306.224 103.845 8
8 -1 14 34.8431 78.9292 8
-8 1 -15 3003.77 241.589 4
-8 -2 16 -49.8530 66.2757 6
-8 -2 15 9369.72 440.241 6
-8 -2 14 334.653 126.597 6
-8 -2 13 469.286 141.524 6
-8 -2 12 899.004 207.969 6
-8 -2 11 12317.6 641.202 6
-8 -2 11 11231.7 592.672 4
-8 -2 10 3585.91 383.933 6
-8 -2 10 3224.35 353.594 4
-8 -2 9 1008.71 244.913 4
-8 -2 8 479.790 199.547 4
-8 -2 7 120.174 131.619 4
-8 -2 6 4097.30 474.035 4
-8 -2 5 6096.18 583.118 4
-8 2 5 5764.01 548.050 4
-8 -2 4 1664.16 344.900 4
-8 2 4 651.986 204.524 4
-8 -2 3 933.927 249.306 4
-8 2 3 560.116 236.745 4
-8 -2 2 -129.072 175.237 4
-8 2 2 -206.998 226.630 4
8 -2 -1 7174.74 597.537 9
-8 -2 1 6614.18 652.753 4
-8 2 1 6277.32 671.677 4
-8 -2 0 -44.1343 240.354 4
-8 2 0 96.0995 184.422 4
8 -2 0 21.7648 185.689 9
8 -2 1 18198.4 954.065 9
-8 -2 -1 20051.3 1134.74 4
-8 2 -1 17752.1 1163.91 4
-8 -2 -2 3412.25 527.687 4
8 -2 2 2021.94 378.392 9
8 -2 3 12554.9 798.677 9
-8 -2 -3 13344.3 966.390 4
8 -2 4 5749.31 566.559 9
-8 -2 -4 5285.19 609.562 4
8 -2 5 10192.7 714.697 9
-8 -2 -5 10047.7 824.757 4
8 -2 6 20406.0 1011.19 9
-8 -2 -6 18720.1 1101.47 4
-8 -2 -7 1317.29 302.094 4
8 -2 7 748.792 281.265 9
8 -2 8 26866.0 1117.91 9
-8 -2 -8 27519.5 1255.37 4
-8 -2 -9 464.638 213.829 4
8 -2 9 980.511 267.285 9
-8 -2 -10 2915.92 382.074 4
8 -2 10 2918.02 367.290 9
-8 -2 -11 289.375 151.772 4
8 -2 11 214.115 156.148 9
-8 -2 -12 240.032 133.537 4
8 2 12 246.771 102.081 8
8 -2 12 246.469 133.972 8
8 2 13 1887.90 205.837 8
8 -2 13 1592.66 198.552 8
8 -2 14 508.994 107.230 8
-8 -3 16 47.9476 59.9558 6
-8 -3 15 68.0807 76.4553 6
-8 -3 14 4015.04 304.277 6
-8 -3 13 -89.7522 115.436 6
-8 -3 12 6461.83 433.152 6
-8 -3 11 1646.64 273.361 6
-8 -3 11 1958.09 254.504 4
-8 -3 10 31289.3 1028.41 6
-8 -3 10 31046.9 1011.32 4
-8 -3 9 474.208 181.345 4
-8 -3 8 1790.13 301.561 4
-8 -3 7 1058.22 249.334 4
-8 -3 6 183.366 160.567 4
-8 -3 5 4829.73 504.464 4
-8 -3 4 378.980 203.679 4
-8 -3 3 2449.74 389.357 4
-8 -3 2 900.846 278.532 4
-8 3 2 557.625 204.064 4
-8 -3 1 1466.95 331.288 4
-8 3 1 974.286 265.677 4
8 -3 -1 988.708 275.518 9
8 -3 0 15737.2 864.469 9
-8 -3 0 15668.7 950.832 4
-8 3 0 14110.2 965.328 4
-8 -3 -1 142.300 193.729 4
-8 3 -1 434.303 235.428 4
8 -3 1 406.059 222.771 9
8 -3 2 15668.7 882.667 9
-8 -3 -2 14312.1 914.711 4
8 -3 3 41721.7 1430.40 9
-8 -3 -3 44234.8 1556.07 4
8 -3 4 10439.3 735.434 9
-8 -3 -4 9658.91 748.552 4
-8 -3 -5 -68.2211 162.885 4
8 -3 5 -84.2060 226.500 9
-8 -3 -6 262.703 195.799 4
8 -3 6 301.561 205.282 9
-8 -3 -7 -68.0079 176.363 4
8 -3 7 -31.9268 210.487 9
8 -3 8 4808.50 461.965 9
-8 -3 -8 4068.53 444.434 4
-8 -3 -9 1962.46 305.741 4
8 -3 9 2735.87 368.215 9
-8 -3 -10 1536.53 245.165 4
8 -3 10 1868.18 291.345 9
8 -3 11 1011.61 226.733 9
8 -3 13 -46.8230 94.9171 8
-8 -4 15 184.460 85.7866 6
-8 -4 14 -8.99064 87.1156 6
-8 -4 13 3710.33 296.519 6
-8 -4 12 1811.96 227.840 6
-8 -4 11 439.748 161.896 6
-8 -4 10 9340.13 556.661 6
-8 -4 10 9779.49 540.632 4
-8 -4 9 5350.06 427.300 4
-8 -4 8 580.803 190.658 4
-8 -4 7 5655.71 476.091 4
-8 -4 6 14278.5 754.976 4
-8 -4 5 5977.77 514.986 4
-8 -4 4 21309.1 980.135 4
-8 -4 3 1032.32 247.985 4
-8 -4 2 237.244 179.726 4
8 -4 -2 13.1347 164.652 9
-8 -4 1 977.449 236.894 4
8 -4 -1 482.656 197.474 9
-8 -4 0 2268.47 370.024 4
8 -4 0 1919.69 352.717 9
8 -4 1 20147.5 964.498 9
-8 -4 -1 20245.8 976.492 4
-8 -4 -2 93.3970 197.208 4
8 -4 2 79.7679 205.015 9
8 -4 3 4456.98 491.960 9
-8 -4 -3 4078.97 482.013 4
8 -4 4 11433.0 727.431 9
-8 -4 -4 10461.9 695.167 4
8 -4 5 6272.35 564.288 9
-8 -4 -5 5182.65 505.371 4
8 -4 6 22439.0 997.705 9
-8 -4 -6 18836.4 875.932 4
8 -4 7 5124.31 483.443 9
-8 -4 -7 4933.73 427.583 4
8 -4 8 699.224 204.599 9
8 -4 9 1220.69 256.232 9
8 -4 10 2489.57 294.701 9
8 -4 11 642.496 164.113 9
8 -4 12 1063.88 167.828 9
-8 -5 14 -24.6060 57.3472 6
-8 -5 13 1886.94 188.810 6
-8 -5 12 7601.46 401.357 6
-8 -5 11 11884.5 531.640 6
-8 -5 11 9887.22 421.702 7
-8 -5 10 -146.828 109.661 6
-8 -5 10 -11.8433 85.1836 7
-8 -5 9 1981.51 266.790 6
-8 -5 9 1594.09 231.095 4
-8 -5 9 1462.55 202.232 7
-8 -5 8 396.017 152.158 4
-8 -5 8 21.8513 108.776 7
-8 -5 7 13856.1 657.000 4
-8 -5 7 11080.7 559.817 7
-8 -5 6 393.608 150.874 7
-8 -5 6 578.972 177.861 4
-8 -5 5 159.218 142.018 7
-8 -5 5 188.339 136.088 4
-8 -5 4 309.499 149.808 7
-8 -5 4 377.040 181.645 4
-8 -5 3 864.988 201.347 7
-8 -5 3 1652.47 283.464 4
-8 -5 2 2775.56 302.777 7
8 -5 -2 2271.96 307.009 9
-8 -5 2 3364.88 381.088 4
8 -5 -1 5528.83 481.285 9
-8 -5 1 5246.67 472.176 4
8 -5 0 13888.6 773.908 9
-8 -5 0 12736.6 706.731 4
-8 -5 -1 2504.93 323.056 4
8 -5 1 2373.33 356.433 9
8 -5 2 7205.85 568.414 9
-8 -5 -2 5227.25 444.416 4
8 -5 3 5239.11 483.817 9
-8 -5 -3 4551.27 414.159 4
-8 -5 -4 322.454 131.389 4
8 -5 4 584.136 245.926 9
8 -5 5 750.764 252.669 9
8 -5 6 2556.55 342.926 9
8 -5 7 312.775 199.172 9
8 -5 8 343.947 174.435 9
8 -5 9 1630.04 259.110 9
8 -5 10 675.183 170.373 9
8 -5 11 1480.31 184.604 9
-8 -6 12 1695.03 162.620 6
-8 -6 11 3389.18 250.249 6
-8 -6 11 3052.78 209.915 7
-8 -6 10 1965.55 209.501 6
-8 -6 10 1834.96 182.493 7
-8 -6 9 1858.53 213.504 6
-8 -6 9 1587.62 197.960 7
-8 -6 8 1344.80 205.977 6
-8 -6 8 863.721 160.198 7
-8 -6 7 2708.99 265.127 4
-8 -6 7 1908.73 237.024 7
-8 -6 6 89.6203 92.3811 7
-8 -6 6 413.628 141.213 4
-8 -6 5 591.384 157.169 7
-8 -6 5 372.383 143.424 4
-8 -6 4 505.732 150.665 7
-8 -6 4 586.909 162.062 4
-8 -6 3 893.511 179.647 4
-8 -6 3 817.090 173.000 7
8 -6 -2 18929.3 763.439 9
-8 -6 2 17627.2 742.953 7
-8 -6 1 309.857 144.260 4
-8 -6 1 474.648 176.300 7
8 -6 -1 259.642 194.313 9
-8 -6 0 1225.25 199.600 4
-8 -6 0 1197.86 219.325 7
8 -6 0 1437.16 283.191 9
-8 -6 -1 343.012 121.877 4
8 -6 1 -166.023 194.681 9
8 -6 2 10392.2 617.684 9
8 -6 3 1245.44 246.783 9
8 -6 4 15863.1 754.372 9
8 -6 5 10623.7 605.985 9
8 -6 6 2475.83 302.608 9
8 -6 7 3008.17 319.704 9
8 -6 8 430.319 169.927 9
8 -6 9 203.965 120.736 9
8 -6 10 2297.99 213.798 9
-8 -7 9 -14.6802 61.6935 6
-8 -7 9 -17.0987 62.1409 7
-8 -7 8 -110.912 73.2869 6
-8 -7 8 61.1038 69.4892 7
-8 -7 7 2927.87 247.750 6
-8 -7 7 2787.96 233.484 7
-8 -7 6 153.556 102.995 7
-8 -7 5 2243.91 236.752 7
-8 -7 4 839.653 164.061 7
-8 -7 3 1577.10 204.072 7
-8 -7 2 16.5451 94.9147 7
8 -7 -2 7.25806 116.259 9
8 -7 -1 4730.78 360.671 9
-8 -7 1 3273.00 304.750 7
8 -7 0 7300.43 459.509 9
-8 -7 0 5935.19 405.780 7
-8 -7 -1 11.4189 105.233 7
8 -7 1 177.013 163.185 9
8 -7 2 3375.89 313.893 9
8 -7 3 366.311 165.983 9
8 -7 4 2929.43 291.970 9
8 -7 5 5407.89 391.603 9
8 -7 6 782.583 172.338 9
8 -7 7 1413.22 185.898 9
8 -7 8 4434.60 284.211 9
8 -7 9 3888.94 232.824 9
-8 -8 6 282.481 86.1053 7
-8 -8 5 978.370 139.828 7
-8 -8 4 2843.60 190.099 6
-8 -8 4 3077.22 231.505 7
-8 -8 3 -162.936 90.4435 7
-8 -8 2 1004.80 149.001 7
-8 -8 1 -84.5491 104.005 7
8 -8 -1 121.336 105.010 9
-8 -8 0 68.5659 73.9596 7
8 -8 0 212.282 118.199 9
8 -8 1 7070.86 365.971 9
-8 -8 -1 5307.81 317.218 7
8 -8 2 6943.11 366.691 9
-8 -8 -2 4957.88 293.642 7
-8 -8 -3 804.130 126.084 7
8 -8 3 1087.16 169.065 9
-8 -8 -4 209.827 78.4497 7
8 -8 4 193.254 95.5666 9
8 -8 5 2538.55 211.261 9
8 -8 6 547.978 103.807 9
-9 0 10 6591.73 373.964 4
-9 0 9 86.0039 103.403 4
-9 0 8 4636.18 378.427 4
-9 0 7 173.573 146.105 4
-9 0 6 -170.365 147.266 4
-9 0 5 -99.9924 143.275 4
-9 0 4 2183.71 335.222 4
-9 0 3 293.097 168.073 4
-9 0 2 876.207 265.788 4
-9 0 1 246.660 224.953 4
-9 0 0 8643.08 723.734 4
-9 0 -1 -255.338 233.047 4
-9 0 -2 5492.79 579.938 4
-9 0 -3 -25.1241 206.636 4
-9 0 -4 1077.43 291.497 4
-9 0 -5 -45.0239 164.208 4
-9 0 -6 8170.83 669.822 4
-9 0 -7 -158.084 170.937 4
-9 0 -8 1034.78 271.339 4
-9 0 -9 86.2083 124.796 4
-9 0 -10 1739.06 263.693 4
-9 0 -11 289.089 129.615 4
-9 0 -12 -56.4089 72.7731 4
-9 -1 13 50.7098 59.9452 6
-9 -1 12 1304.84 167.346 6
-9 -1 11 301.753 99.4275 6
-9 -1 10 2057.41 229.668 6
-9 -1 10 2602.07 261.700 4
-9 -1 9 569.261 143.430 6
-9 -1 9 506.698 143.423 4
-9 -1 8 -13.1312 122.704 4
-9 -1 8 -183.409 118.517 6
-9 1 7 112.463 130.002 4
-9 -1 7 -50.1314 131.568 4
-9 -1 7 271.202 140.196 6
-9 -1 6 6522.81 500.686 4
-9 1 6 6052.91 474.607 4
-9 -1 5 1254.95 257.755 4
-9 1 5 1284.42 251.744 4
-9 -1 4 3526.53 417.978 4
-9 1 4 4090.36 433.156 4
-9 -1 3 220.899 176.415 4
-9 1 3 170.477 163.675 4
-9 -1 2 15461.4 889.391 4
-9 1 2 16556.3 919.130 4
-9 -1 1 7941.34 671.863 4
-9 1 1 7914.72 666.266 4
-9 -1 0 3123.10 448.373 4
-9 1 0 2989.18 451.097 4
9 -1 0 1824.45 276.759 9
-9 -1 -1 173.927 190.599 4
-9 1 -1 245.549 180.819 4
9 -1 1 477.191 230.865 9
-9 -1 -2 1068.20 315.957 4
-9 1 -2 945.509 293.204 4
9 -1 2 207.454 176.727 9
-9 -1 -3 573.380 249.175 4
-9 1 -3 292.579 205.808 4
9 -1 3 352.213 205.091 9
-9 -1 -4 1947.05 394.507 4
-9 1 -4 1647.08 362.207 4
9 -1 4 876.666 228.597 9
9 -1 5 13138.8 732.875 9
-9 -1 -5 13579.5 862.279 4
-9 1 -5 14604.8 929.871 4
9 -1 6 5857.82 483.566 9
-9 -1 -6 6404.83 590.242 4
-9 1 -6 6578.83 637.835 4
-9 -1 -7 -139.708 164.749 4
-9 1 -7 -7.39443 160.305 4
-9 -1 -8 2806.24 363.651 4
-9 1 -8 2767.59 396.774 4
-9 -1 -9 4094.42 412.914 4
-9 1 -9 4470.27 444.246 4
-9 -1 -10 2757.33 296.387 4
-9 1 -10 3165.95 345.473 4
-9 -1 -11 1124.43 185.209 4
-9 1 -11 1172.03 202.748 4
-9 1 -12 161.232 97.4617 4
-9 -2 13 599.486 117.399 6
-9 -2 12 1579.29 185.492 6
-9 -2 11 27.5997 90.5966 6
-9 -2 10 116.884 87.1826 6
-9 -2 10 -6.85716 77.5123 4
-9 -2 9 712.630 167.347 6
-9 -2 9 835.106 183.532 4
-9 -2 8 279.396 156.713 4
-9 -2 8 -134.431 125.685 6
-9 -2 7 385.985 146.679 4
-9 -2 6 6686.38 503.025 4
-9 -2 5 3372.26 369.164 4
-9 2 5 2691.87 305.408 4
-9 -2 4 777.289 218.002 4
-9 2 4 988.932 210.568 4
-9 -2 3 209.952 162.068 4
-9 2 3 379.473 179.396 4
-9 -2 2 1592.83 314.947 4
-9 2 2 931.263 238.650 4
-9 -2 1 5492.77 537.426 4
-9 2 1 4063.45 462.643 4
-9 2 0 2907.02 402.454 4
9 -2 0 2678.78 338.926 9
-9 -2 0 3855.19 481.444 4
-9 -2 -1 2541.19 412.014 4
-9 2 -1 2321.40 370.008 4
9 -2 1 1651.13 288.315 9
-9 -2 -2 283.242 214.441 4
-9 2 -2 232.332 180.512 4
9 -2 2 474.415 215.702 9
9 -2 3 13481.9 734.272 9
-9 -2 -3 14431.7 856.004 4
-9 2 -3 12594.1 842.049 4
-9 -2 -4 118.735 169.789 4
-9 2 -4 237.771 212.314 4
9 -2 4 296.237 179.444 9
9 -2 5 8973.54 595.170 9
-9 -2 -5 9217.33 661.559 4
-9 2 -5 9711.01 724.206 4
9 -2 6 11802.2 659.316 9
-9 -2 -6 12220.0 732.549 4
-9 2 -6 11400.9 764.639 4
-9 -2 -7 74.7559 116.820 4
9 -2 7 327.869 178.923 9
-9 -2 -8 1972.36 291.059 4
9 -2 8 2504.15 303.903 9
-9 -2 -9 1537.98 235.530 4
-9 -2 -10 3277.17 277.816 4
-9 2 -10 2930.23 328.541 4
-9 2 -11 2503.15 276.523 4
-9 2 -12 1757.71 201.544 4
-9 -3 13 1263.87 139.579 6
-9 -3 12 -32.0444 77.6740 6
-9 -3 11 3310.05 270.951 6
-9 -3 10 421.905 149.427 6
-9 -3 10 281.267 116.626 4
-9 -3 9 4155.01 346.426 6
-9 -3 9 4252.36 325.288 4
-9 -3 8 1132.97 212.036 6
-9 -3 8 1372.92 219.817 4
-9 -3 7 141.393 114.558 4
-9 -3 6 5565.98 436.458 4
-9 -3 5 3239.06 356.421 4
-9 -3 4 4592.12 432.624 4
-9 -3 3 184.305 183.035 4
-9 3 2 2803.82 332.103 4
-9 -3 2 3640.33 398.177 4
-9 -3 1 1321.61 260.112 4
-9 3 1 1634.86 288.149 4
-9 -3 0 1650.39 293.701 4
-9 3 0 2183.41 314.101 4
9 -3 0 1971.09 294.752 9
-9 -3 -1 -97.1011 149.841 4
-9 3 -1 -127.870 150.881 4
9 -3 1 55.2095 152.655 9
9 -3 2 14295.4 735.915 9
-9 -3 -2 15237.1 808.346 4
-9 3 -2 13604.9 795.041 4
-9 -3 -3 2982.92 371.260 4
9 -3 3 3081.18 365.430 9
-9 3 -3 3628.56 420.159 4
-9 -3 -4 1768.84 314.827 4
-9 3 -4 1381.00 286.449 4
9 -3 4 1719.19 271.354 9
-9 3 -5 2733.47 387.712 4
9 -3 5 3122.18 347.205 9
-9 -3 -5 3111.82 374.534 4
9 -3 6 4317.20 404.420 9
-9 -3 -6 4352.33 408.824 4
-9 3 -6 4071.33 454.160 4
-9 -3 -7 1067.61 199.312 4
-9 3 -7 878.353 230.534 4
9 -3 7 1130.35 239.573 9
-9 -3 -8 731.119 155.376 4
9 -3 8 702.750 203.658 9
-9 3 -9 1941.13 264.356 4
9 -3 9 2086.33 257.782 9
-9 3 -10 1301.99 207.156 4
-9 3 -11 -103.068 80.3804 4
-9 -4 12 113.424 63.6675 6
-9 -4 11 3798.24 258.622 6
-9 -4 10 3028.74 256.194 6
-9 -4 9 756.262 159.470 6
-9 -4 9 619.992 136.731 4
-9 -4 8 6521.70 411.630 6
-9 -4 8 6379.66 402.306 4
-9 -4 7 875.256 172.177 4
-9 -4 6 3604.87 343.588 4
-9 -4 5 1654.35 244.784 4
-9 -4 4 3781.20 365.622 4
-9 -4 3 3437.08 350.505 4
-9 -4 2 375.640 149.326 4
-9 -4 1 16720.5 766.018 4
-9 -4 0 702.053 187.096 4
9 -4 0 476.955 166.413 9
-9 -4 -1 564.588 186.609 4
9 -4 1 423.679 174.392 9
-9 -4 -2 1420.60 230.690 4
-9 4 -2 1287.44 238.250 4
9 -4 2 1901.02 298.173 9
9 -4 3 4545.29 402.233 9
-9 -4 -3 4382.21 380.866 4
-9 4 -3 4020.57 379.028 4
9 -4 4 10475.9 589.913 9
-9 -4 -4 9122.53 525.594 4
9 -4 5 3231.87 337.619 9
-9 -4 -5 3430.29 317.320 4
-9 4 -5 3326.27 347.310 4
-9 -4 -6 1733.88 201.729 4
-9 4 -6 1456.32 238.929 4
9 -4 6 1794.71 250.067 9
-9 4 -7 -2.64563 112.939 4
9 -4 7 196.963 123.046 9
9 -4 8 6771.88 412.745 9
-9 4 -8 4443.62 355.192 4
-9 4 -9 30.9450 89.2829 4
9 -4 9 -26.3059 94.4481 9
-9 4 -10 252.710 100.608 4
-9 -5 11 83.8482 60.7998 6
-9 -5 10 10541.6 401.823 6
-9 -5 9 3625.45 265.884 6
-9 -5 8 4465.85 302.375 6
-9 -5 7 461.539 125.136 6
-9 -5 7 543.878 121.547 4
-9 -5 6 204.523 102.038 4
-9 -5 5 2574.56 251.441 4
-9 -5 4 1686.22 229.732 4
-9 -5 3 1557.84 214.929 4
-9 -5 2 5837.12 392.967 4
-9 -5 1 5493.94 384.309 4
-9 -5 0 314.430 128.989 4
9 -5 0 239.366 150.217 9
9 -5 1 4121.98 336.650 9
-9 -5 -1 3951.60 313.315 4
9 -5 2 10560.0 551.522 9
-9 -5 -2 10652.3 492.786 4
9 -5 3 4554.52 363.722 9
-9 -5 -3 3941.62 290.123 4
9 -5 4 5843.64 404.685 9
9 -5 5 4790.06 369.774 9
-9 5 -6 152.875 89.2168 4
9 -5 6 344.332 143.183 9
-9 5 -7 725.974 132.972 4
9 -5 7 1333.97 191.064 9
9 -5 8 2280.28 215.295 9
9 -5 9 174.611 81.1342 9
-9 -6 8 2175.31 176.335 6
-9 -6 7 170.305 69.6815 6
-9 -6 6 756.993 126.778 6
-9 -6 4 2104.08 196.037 4
-9 -6 3 202.214 85.9077 4
-9 -6 2 149.929 87.5881 4
-9 -6 1 856.016 130.212 4
9 -6 0 10951.2 438.999 9
-9 -6 0 10579.2 386.745 4
9 -6 1 483.832 133.792 9
9 -6 2 402.502 137.914 9
9 -6 3 1822.22 210.798 9
9 -6 4 128.242 114.858 9
9 -6 5 1398.64 178.778 9
9 -6 6 5031.07 292.698 9
9 -6 7 1983.04 169.542 9
-9 -7 4 2.46580 50.0695 6
-10 0 8 14768.8 435.698 4
-10 0 7 67.2113 73.9118 4
-10 0 6 207.488 101.624 4
-10 0 5 80.9511 108.877 4
-10 0 4 -15.0706 104.678 4
-10 0 3 -7.37067 103.531 4
-10 0 2 -134.499 109.872 4
-10 0 1 181.791 143.405 4
-10 0 0 550.858 182.058 4
-10 0 -1 -83.3429 124.444 4
-10 0 -2 3595.82 367.514 4
-10 0 -3 -114.931 124.082 4
-10 0 -4 2882.60 317.972 4
-10 0 -5 209.360 121.376 4
-10 0 -6 5.71699 93.5231 4
-10 0 -7 84.3372 87.8525 4
-10 0 -8 5833.84 336.152 4
-10 -1 8 1736.09 178.698 4
-10 -1 7 1917.86 209.739 4
-10 -1 6 1338.98 192.801 4
-10 1 5 2192.61 216.591 4
-10 -1 5 3339.15 298.734 4
-10 -1 4 -219.689 120.054 4
-10 1 4 -100.688 85.3302 4
-10 -1 3 18.9623 111.557 4
-10 1 3 86.4886 94.7888 4
-10 -1 2 -75.8184 115.726 4
-10 1 2 -42.5584 109.540 4
-10 -1 1 6.72391 126.703 4
-10 1 1 159.538 129.341 4
-10 -1 0 412.510 148.872 4
-10 1 0 557.290 147.229 4
-10 -1 -1 82.0347 128.948 4
-10 1 -1 687.402 175.587 4
-10 -1 -2 764.179 202.844 4
-10 1 -2 1042.77 206.277 4
-10 -1 -3 389.366 155.643 4
-10 1 -3 405.723 169.022 4
-10 -1 -4 610.491 172.147 4
-10 1 -4 378.582 160.953 4
-10 -1 -5 1671.98 232.680 4
-10 1 -5 1497.59 236.988 4
-10 -1 -6 5260.84 368.247 4
-10 1 -6 5409.55 386.453 4
-10 -1 -7 1854.49 213.006 4
-10 1 -7 2109.53 234.366 4
-10 -1 -8 707.696 127.090 4
-10 1 -8 556.804 130.139 4
-10 -2 8 152.771 64.4638 6
-10 -2 8 239.135 88.7908 4
-10 -2 7 700.892 120.246 6
-10 -2 7 1126.09 158.872 4
-10 -2 6 -114.721 86.0249 4
-10 -2 6 106.942 84.5181 6
-10 -2 5 316.775 120.702 4
-10 -2 5 188.310 93.5444 6
-10 -2 4 -29.2518 96.7708 4
-10 -2 3 13889.5 619.656 4
-10 2 3 9372.71 432.196 4
-10 2 2 2013.11 222.991 4
-10 -2 2 3203.12 319.606 4
-10 -2 1 18937.0 757.388 4
-10 2 1 13831.1 595.101 4
-10 -2 0 208.076 116.690 4
-10 2 0 20.2537 110.681 4
-10 -2 -1 1578.33 235.722 4
-10 2 -1 1474.10 225.616 4
-10 -2 -2 9235.10 528.475 4
-10 2 -2 8825.10 504.775 4
-10 -2 -3 4161.96 348.434 4
-10 2 -3 4157.08 350.873 4
-10 -2 -4 5402.88 377.259 4
-10 2 -4 4702.79 365.813 4
-10 -2 -5 7505.86 418.644 4
-10 2 -5 6786.29 418.347 4
-10 -2 -6 787.338 144.684 4
-10 2 -6 511.708 141.111 4
-10 -2 -7 10.2781 70.4395 4
-10 2 -7 308.091 112.938 4
-10 2 -8 104.625 68.3423 4
-10 -3 8 25.3961 50.6851 6
-10 -3 7 485.168 99.2485 6
-10 -3 7 563.501 113.079 4
-10 -3 6 111.690 80.0838 6
-10 -3 6 -20.0327 70.6572 4
-10 -3 5 953.846 156.922 4
-10 -3 5 932.420 139.223 6
-10 -3 4 9.41544 84.9468 4
-10 -3 3 4222.14 327.103 4
-10 -3 2 207.456 127.066 4
-10 -3 1 9545.30 488.243 4
-10 -3 0 -174.974 123.917 4
-10 -3 -1 789.162 156.038 4
-10 3 -1 974.520 156.806 4
-10 -3 -2 -79.0926 97.6941 4
-10 3 -2 69.7124 75.4300 4
-10 -3 -3 1458.03 195.558 4
-10 3 -3 1188.63 172.451 4
-10 -3 -4 3174.98 255.794 4
-10 3 -4 2247.83 226.476 4
-10 -3 -5 79.3606 63.0794 4
-10 3 -5 -69.4173 88.3607 4
-10 3 -6 49.7316 64.7246 4
-10 -4 7 3469.12 208.235 6
-10 -4 6 7851.06 328.455 6
-10 -4 6 8384.22 348.433 4
-10 -4 5 822.816 132.278 6
-10 -4 5 890.141 128.718 4
-10 -4 4 477.015 113.496 4
-10 -4 3 11601.3 460.765 4
-10 -4 2 1048.27 155.266 4
-10 -4 1 2175.95 210.625 4
-10 -4 0 2030.10 200.905 4
-10 -4 -1 9078.97 392.122 4
-10 -4 -2 2127.21 187.082 4
-10 -5 4 16461.6 440.256 6

_ins_header                      
;
TITL OHD113-2-CD068_auto in P2(1)/c 
REM P2(1)/c (#14 in standard setting)
CELL 1.54184   8.708372  10.204010  19.044763  90.0000  92.6911  90.0000
ZERR    4.00   0.000346   0.000464   0.000668   0.0000   0.0036   0.0000
LATT  1
SYMM -x, y+1/2,-z+1/2 
SFAC C H N O
UNIT 84.00 76.00 12.00 4.00
TREF
HKLF 4
END
;
_olex2_submission_special_instructions 'No special instructions were received'
_oxdiff_exptl_absorpt_empirical_details 
;
Empirical correction (ABSPACK) includes:
- Absorption correction using spherical harmonics
- Frame scaling
;
_oxdiff_exptl_absorpt_empirical_full_max 1.282
_oxdiff_exptl_absorpt_empirical_full_min 0.799
